# Supplementary material for: High school science fair: Ethnicity trends in student participation and experience
Source: PLoS One. 2022 Mar 23;17(3):e0264861. doi: 10.1371/journal.pone.0264861 (PMC8942272; doi:10.1371/journal.pone.0264861)
Supplement: S1 Data set — (XLSX) [file pone.0264861.s006.xlsx]

## Sheet: GrinnellTexas2019_DATA_LABELS_2
ID	1. What grade are you in?	2. Gender?	2A. Ethnicity most identified with?	Specify Other:	3. During high school have you carried out science fair more than once?	3A. In which science fair competitions did you compete this year?Check all that apply (choice=School)	3A. In which science fair competitions did you compete this year?Check all that apply (choice=District)	3A. In which science fair competitions did you compete this year?Check all that apply (choice=Region)	3A. In which science fair competitions did you compete this year?Check all that apply (choice=State)	4. Was your science fair project Team or Individual?	5. Was the science fair project required by your school?	6. Do you think science fair projects should be optional or required? (This need not be for competition.)	7. Reason why?	8. Do you think science fair projects for competition should be optional or required?	9. Reason why?	10. From whom do you think it would be reasonable to receive help on a science fair project?Check all that apply (choice=1. Parents)	10. From whom do you think it would be reasonable to receive help on a science fair project?Check all that apply (choice=2. Siblings)	10. From whom do you think it would be reasonable to receive help on a science fair project?Check all that apply (choice=3. Other family members (uncles, cousins, etc.))	10. From whom do you think it would be reasonable to receive help on a science fair project?Check all that apply (choice=4. Teachers)	10. From whom do you think it would be reasonable to receive help on a science fair project?Check all that apply (choice=5. Other students)	10. From whom do you think it would be reasonable to receive help on a science fair project?Check all that apply (choice=6. Scientists)	10. From whom do you think it would be reasonable to receive help on a science fair project?Check all that apply (choice=7. A paid mentor)	10. From whom do you think it would be reasonable to receive help on a science fair project?Check all that apply (choice=8. Articles on the Internet)	10. From whom do you think it would be reasonable to receive help on a science fair project?Check all that apply (choice=9. Articles in books or magazines)	10. From whom do you think it would be reasonable to receive help on a science fair project?Check all that apply (choice=Other)	Specify:	11. Who actually helped you?Check all that apply (choice=1. Parents)	11. Who actually helped you?Check all that apply (choice=2. Siblings)	11. Who actually helped you?Check all that apply (choice=3. Other family members (uncles, cousins, etc.))	11. Who actually helped you?Check all that apply (choice=4. Teachers)	11. Who actually helped you?Check all that apply (choice=5. Other students)	11. Who actually helped you?Check all that apply (choice=6. Scientists)	11. Who actually helped you?Check all that apply (choice=7. A paid mentor)	11. Who actually helped you?Check all that apply (choice=8. Articles on the Internet)	11. Who actually helped you?Check all that apply (choice=9. Articles in books or magazines)	11. Who actually helped you?Check all that apply (choice=Other)	Specify:	12. What kind of help on a science fair project do you think would be reasonable to expect from others?Check all that apply (choice=1. Being given the main idea)	12. What kind of help on a science fair project do you think would be reasonable to expect from others?Check all that apply (choice=2. Development of the idea)	12. What kind of help on a science fair project do you think would be reasonable to expect from others?Check all that apply (choice=3. Gathering background research information, or finding a research site or participants)	12. What kind of help on a science fair project do you think would be reasonable to expect from others?Check all that apply (choice=4. Performing the experiments)	12. What kind of help on a science fair project do you think would be reasonable to expect from others?Check all that apply (choice=5. Writing the report)	12. What kind of help on a science fair project do you think would be reasonable to expect from others?Check all that apply (choice=6. Fine tuning the report after it is written)	12. What kind of help on a science fair project do you think would be reasonable to expect from others?Check all that apply (choice=7. Designing the poster board and presentation)	12. What kind of help on a science fair project do you think would be reasonable to expect from others?Check all that apply (choice=8. Producing charts or graphs)	12. What kind of help on a science fair project do you think would be reasonable to expect from others?Check all that apply (choice=9. Coaching for the interview with judges)	12. What kind of help on a science fair project do you think would be reasonable to expect from others?Check all that apply (choice=10. Copying the project from someone else)	12. What kind of help on a science fair project do you think would be reasonable to expect from others?Check all that apply (choice=Other)	Specify?
1	11th	Female	Hispanic or Latino		No	Unchecked	Unchecked	Unchecked	Unchecked							Unchecked	Unchecked	Unchecked	Unchecked	Unchecked	Unchecked	Unchecked	Unchecked	Unchecked	Unchecked		Unchecked	Unchecked	Unchecked	Unchecked	Unchecked	Unchecked	Unchecked	Unchecked	Unchecked	Unchecked		Unchecked	Unchecked	Unchecked	Unchecked	Unchecked	Unchecked	Unchecked	Unchecked	Unchecked	Unchecked	Unchecked
2	10th	Female	White		No	Checked	Unchecked	Unchecked	Unchecked	Team	No, but I did a science fair project to satisfy a school project requirement.	Optional	Not everyone is interested in a science oriented career	Optional	Not everyone has time for it	Checked	Checked	Checked	Checked	Checked	Checked	Checked	Checked	Checked	Unchecked		Checked	Unchecked	Unchecked	Checked	Checked	Unchecked	Unchecked	Unchecked	Unchecked	Unchecked		Unchecked	Unchecked	Checked	Checked	Unchecked	Checked	Unchecked	Unchecked	Checked	Unchecked	Unchecked
3	10th	Male	Hispanic or Latino		No	Checked	Unchecked	Unchecked	Unchecked	Individual	Yes	Optional	There are very good to let students learn from their interests, however I don't find a need of this.	Required	A competition makes the student challenge himself/herself to create a better project which can win the competition.	Unchecked	Unchecked	Unchecked	Checked	Checked	Checked	Unchecked	Checked	Unchecked	Unchecked		Checked	Unchecked	Unchecked	Unchecked	Checked	Unchecked	Unchecked	Unchecked	Unchecked	Unchecked		Unchecked	Unchecked	Unchecked	Unchecked	Unchecked	Unchecked	Unchecked	Checked	Checked	Unchecked	Unchecked
4	10th	Male	White		Yes	Checked	Unchecked	Unchecked	Unchecked	Individual	Yes	Optional	The amount of stress science fair puts on people is too much. We already have a lot of work from regular school, and the amount of extra work science fair puts on us in very unfair. In my school, science fair is only required for honors science classes, and it discourages other kids who want to take honors classes because they know they would have to do the science project.	Optional	Again, same reason. We should have the option to choose what we do with our project. It makes kids feel inferior.	Checked	Checked	Checked	Checked	Checked	Checked	Checked	Checked	Checked	Unchecked		Unchecked	Unchecked	Unchecked	Unchecked	Unchecked	Unchecked	Unchecked	Checked	Checked	Unchecked		Checked	Checked	Unchecked	Checked	Unchecked	Unchecked	Checked	Checked	Checked	Unchecked	Unchecked
5	9th	Male	White		No	Checked	Unchecked	Unchecked	Unchecked	Individual	Yes	Optional		Optional		Unchecked	Unchecked	Unchecked	Checked	Unchecked	Checked	Unchecked	Checked	Checked	Unchecked		Unchecked	Unchecked	Unchecked	Unchecked	Unchecked	Unchecked	Unchecked	Unchecked	Unchecked	Checked		Unchecked	Unchecked	Checked	Unchecked	Unchecked	Unchecked	Unchecked	Unchecked	Unchecked	Unchecked	Unchecked
6	10th	Male	White		Yes	Checked	Unchecked	Unchecked	Unchecked	Individual	Yes	Optional	Making a project takes money and public schools are for kids with low resources	Optional	Because not everyone has the time	Unchecked	Unchecked	Unchecked	Unchecked	Unchecked	Unchecked	Unchecked	Unchecked	Unchecked	Checked	Gamers	Unchecked	Checked	Unchecked	Unchecked	Checked	Unchecked	Unchecked	Unchecked	Unchecked	Unchecked		Checked	Unchecked	Unchecked	Unchecked	Checked	Checked	Unchecked	Checked	Unchecked	Checked	Unchecked
7	10th	Female	Asian		No	Checked	Unchecked	Unchecked	Unchecked	Team	Yes	Optional	It is dumb and adds even more stress to the plate.	Optional	Nothing should be required if it involves science fair	Checked	Checked	Checked	Checked	Checked	Checked	Checked	Checked	Checked	Unchecked		Checked	Unchecked	Unchecked	Unchecked	Checked	Unchecked	Unchecked	Unchecked	Unchecked	Unchecked		Unchecked	Unchecked	Unchecked	Unchecked	Unchecked	Unchecked	Unchecked	Unchecked	Unchecked	Checked	Unchecked
8	10th	Male	White		Yes	Checked	Unchecked	Unchecked	Unchecked	Individual	Yes	Optional	they shouldn't have to do a project if they don't want to	Optional	they should not be forced to compete	Checked	Checked	Checked	Checked	Checked	Checked	Unchecked	Checked	Checked	Unchecked		Checked	Unchecked	Unchecked	Unchecked	Unchecked	Unchecked	Unchecked	Unchecked	Unchecked	Unchecked		Unchecked	Unchecked	Unchecked	Checked	Unchecked	Checked	Checked	Unchecked	Checked	Unchecked	Unchecked
9						Unchecked	Unchecked	Unchecked	Unchecked							Unchecked	Unchecked	Unchecked	Unchecked	Unchecked	Unchecked	Unchecked	Unchecked	Unchecked	Unchecked		Unchecked	Unchecked	Unchecked	Unchecked	Unchecked	Unchecked	Unchecked	Unchecked	Unchecked	Unchecked		Unchecked	Unchecked	Unchecked	Unchecked	Unchecked	Unchecked	Unchecked	Unchecked	Unchecked	Unchecked	Unchecked
10	12th	Male			Yes	Checked	Checked	Unchecked	Unchecked	Team	No	Optional		Optional		Checked	Checked	Unchecked	Checked	Checked	Checked	Checked	Unchecked	Unchecked	Unchecked		Unchecked	Unchecked	Unchecked	Checked	Checked	Checked	Unchecked	Unchecked	Unchecked	Unchecked		Unchecked	Unchecked	Checked	Unchecked	Unchecked	Unchecked	Checked	Unchecked	Unchecked	Unchecked	Unchecked
11	10th	Female	Hispanic or Latino		Yes	Checked	Unchecked	Unchecked	Unchecked	Individual	Yes	Optional	The reason why I believe that science fair projects should be optional is that much of the time that is consumed by science fair can be dedicated towards other projects that may be occurring and towards studying for other classes, especially core classes. Not only that but many students that are required to do the science fair don't put in the effort towards the project because of the lack of int…	Optional	The reason why I believe that science fair projects should be optional is that much of the time that is consumed by science fair can be dedicated towards other projects that may be occurring and towards studying for other classes, especially core classes. Not only that but many students that are required to do the science fair don't put in the effort towards the project because of the lack of int…	Unchecked	Unchecked	Unchecked	Checked	Unchecked	Unchecked	Unchecked	Unchecked	Unchecked	Unchecked		Unchecked	Unchecked	Unchecked	Unchecked	Unchecked	Unchecked	Unchecked	Unchecked	Unchecked	Unchecked		Unchecked	Unchecked	Unchecked	Unchecked	Unchecked	Unchecked	Unchecked	Unchecked	Checked	Unchecked	Unchecked
12	9th	Female	Asian		No	Unchecked	Unchecked	Unchecked	Unchecked	Individual	No	Optional		Optional		Checked	Unchecked	Checked	Checked	Unchecked	Checked	Checked	Unchecked	Unchecked	Unchecked		Checked	Unchecked	Unchecked	Unchecked	Unchecked	Unchecked	Unchecked	Unchecked	Unchecked	Unchecked		Unchecked	Checked	Unchecked	Unchecked	Unchecked	Checked	Checked	Unchecked	Unchecked	Unchecked	Unchecked
13	9th	Female	Hispanic or Latino		No	Unchecked	Unchecked	Unchecked	Unchecked	Team	Yes	Required	I believe students should be required to do science fair projects.They get to chose a topic and learn on their own improving their way of doing in school.	Optional	Not everyone should be put out in a competition if they feel like there project wasn't the best.There is also always different people with different potentials in different subjects.	Checked	Checked	Checked	Checked	Unchecked	Checked	Unchecked	Checked	Checked	Unchecked		Checked	Checked	Unchecked	Checked	Unchecked	Unchecked	Unchecked	Checked	Checked	Unchecked		Unchecked	Unchecked	Unchecked	Checked	Unchecked	Checked	Unchecked	Unchecked	Checked	Unchecked	Unchecked
14	10th	Female	Asian		No	Checked	Unchecked	Unchecked	Unchecked	Team	No, but I did a science fair project to satisfy a school project requirement.	Optional	When it becomes required, people just do it to get it done with instead of actually learning from it.	Optional	It places a lot of extra stress on the students, especially for the ones who participate in many extracurricular activities.	Checked	Checked	Unchecked	Checked	Checked	Unchecked	Checked	Checked	Checked	Unchecked		Checked	Checked	Unchecked	Unchecked	Checked	Unchecked	Unchecked	Checked	Unchecked	Unchecked		Unchecked	Unchecked	Checked	Checked	Unchecked	Checked	Checked	Checked	Checked	Unchecked	Unchecked
15	10th	Male	Asian		Yes	Checked	Unchecked	Unchecked	Unchecked	Individual	Yes	Optional	Some teachers don't know how to grade projects	Optional	No need to pressure those whose projects are excellent	Unchecked	Unchecked	Unchecked	Unchecked	Checked	Unchecked	Unchecked	Checked	Checked	Unchecked		Unchecked	Unchecked	Unchecked	Unchecked	Unchecked	Unchecked	Unchecked	Checked	Checked	Unchecked		Unchecked	Unchecked	Unchecked	Checked	Unchecked	Unchecked	Unchecked	Unchecked	Unchecked	Unchecked	Unchecked
16	9th	Male	Asian		No	Checked	Unchecked	Unchecked	Unchecked	Individual	No	Optional	Enthusiasm is the only way for a student to produce their best possible product and they should be able to choose the best for themselves.	Optional	Again it comes to what the participant is most comfortable with.	Checked	Checked	Checked	Checked	Checked	Checked	Checked	Checked	Checked	Unchecked		Unchecked	Unchecked	Unchecked	Unchecked	Unchecked	Unchecked	Unchecked	Unchecked	Unchecked	Unchecked		Unchecked	Unchecked	Checked	Checked	Unchecked	Checked	Checked	Checked	Checked	Unchecked	Unchecked
17	9th	Male	Asian		No	Checked	Unchecked	Unchecked	Unchecked	Team	No	Optional	Science contained so much responsibility to handle for each of every individuals. Plus, purchasing things just for science fair can be a huge consumption of family money so it'll become worthless once the science fair's done.	Optional	Science contained so much responsibility to handle for each of every individuals. Plus, purchasing things just for science fair can be a huge consumption of family money so it'll become worthless once the science fair's done.	Checked	Checked	Checked	Checked	Checked	Unchecked	Unchecked	Checked	Checked	Unchecked		Checked	Unchecked	Unchecked	Checked	Checked	Unchecked	Unchecked	Checked	Checked	Unchecked		Checked	Checked	Checked	Checked	Checked	Unchecked	Checked	Checked	Unchecked	Unchecked	Unchecked
18	10th	Male	Asian		Yes	Checked	Unchecked	Unchecked	Unchecked	Individual	No, but I did a science fair project to satisfy a school project requirement.	Optional	Forcing kids to do a project that they have no interest in and making it stressful is horrible.	Optional	A student should have a choice if he wants to compete or NOT.	Unchecked	Unchecked	Unchecked	Checked	Checked	Unchecked	Unchecked	Checked	Checked	Unchecked		Unchecked	Unchecked	Unchecked	Checked	Unchecked	Unchecked	Unchecked	Unchecked	Unchecked	Unchecked		Unchecked	Unchecked	Unchecked	Unchecked	Unchecked	Checked	Unchecked	Unchecked	Checked	Unchecked	Unchecked
19			Black or African American		Yes	Unchecked	Unchecked	Unchecked	Unchecked							Unchecked	Unchecked	Unchecked	Unchecked	Unchecked	Unchecked	Unchecked	Unchecked	Unchecked	Unchecked		Unchecked	Unchecked	Unchecked	Unchecked	Unchecked	Unchecked	Unchecked	Unchecked	Unchecked	Unchecked		Unchecked	Unchecked	Unchecked	Unchecked	Unchecked	Unchecked	Unchecked	Unchecked	Unchecked	Unchecked	Unchecked
20	10th	Female	Hispanic or Latino		No	Checked	Unchecked	Unchecked	Unchecked	Team	No	Optional	if people want to, they should have an opportunity	Required	it shows the students what they place in and gives them an opportunity to redeem themselves and represent their school.	Checked	Checked	Checked	Checked	Checked	Checked	Unchecked	Checked	Checked	Unchecked		Unchecked	Unchecked	Unchecked	Checked	Unchecked	Unchecked	Unchecked	Checked	Checked	Unchecked		Unchecked	Checked	Unchecked	Unchecked	Unchecked	Unchecked	Unchecked	Unchecked	Unchecked	Unchecked	Unchecked
21	10th	Male	Asian		No	Checked	Unchecked	Unchecked	Unchecked	Individual	No, but I did a science fair project to satisfy a school project requirement.	Required	Some people don't have the time to do the research and meet the requirements of the people doing science fair.	Optional	I do think that IRP should be required because it shows that honors students have an interest in an area of science.	Checked	Unchecked	Unchecked	Checked	Unchecked	Unchecked	Unchecked	Checked	Checked	Unchecked		Unchecked	Unchecked	Unchecked	Checked	Unchecked	Unchecked	Unchecked	Checked	Unchecked	Unchecked		Unchecked	Unchecked	Unchecked	Unchecked	Unchecked	Unchecked	Checked	Unchecked	Checked	Unchecked	Unchecked
22	9th	Female	Asian		No	Checked	Unchecked	Unchecked	Unchecked	Individual	No, but I did a science fair project to satisfy a school project requirement.	Optional	It would result in a lot of bad projects from uninterested people, who would complain.	Optional	Some people may like science fair, but don't like the stress.	Checked	Checked	Checked	Checked	Checked	Checked	Unchecked	Checked	Checked	Unchecked		Checked	Unchecked	Checked	Checked	Unchecked	Unchecked	Unchecked	Checked	Checked	Unchecked		Unchecked	Unchecked	Checked	Unchecked	Unchecked	Checked	Unchecked	Unchecked	Unchecked	Unchecked	Checked
23	10th	Female	White		No	Checked	Unchecked	Unchecked	Unchecked	Individual	No, but I did a science fair project to satisfy a school project requirement.	Optional	Some people are unable to think of a science project. It also takes a lot of time to do and some people should not be forced to spend that much time on a project -- especially if they are taking a lot of AP classes.	Optional	Science Fair takes up a lot of time in the beginning of the year. Some people are unable to spend that much time on a project. Some students also would be nervous about speaking with a judge. It might be hard for people to present if they had really bad "stage fright."	Checked	Checked	Unchecked	Checked	Unchecked	Checked	Unchecked	Unchecked	Unchecked	Unchecked		Checked	Checked	Unchecked	Checked	Unchecked	Unchecked	Unchecked	Unchecked	Unchecked	Unchecked		Unchecked	Unchecked	Unchecked	Checked	Unchecked	Checked	Checked	Unchecked	Unchecked	Unchecked	Unchecked
24	10th	Male	Asian		No	Checked	Unchecked	Unchecked	Unchecked	Individual	No, but I did a science fair project to satisfy a school project requirement.	Optional	Most people don't have time	Optional	Most people don't have time.	Unchecked	Unchecked	Unchecked	Checked	Unchecked	Unchecked	Unchecked	Checked	Unchecked	Unchecked		Unchecked	Unchecked	Unchecked	Checked	Unchecked	Unchecked	Unchecked	Checked	Unchecked	Unchecked		Unchecked	Unchecked	Unchecked	Unchecked	Unchecked	Unchecked	Unchecked	Unchecked	Checked	Unchecked	Unchecked
25	10th	Female	Asian		Yes	Checked	Checked	Checked	Unchecked	Team	No, but I did a science fair project to satisfy a school project requirement.	Optional	Because people should have the freedom to choose to do a project and the people who do choose to do so will put in more effort than the people who are forced to.	Optional	Same reason as the one stated above.	Unchecked	Unchecked	Unchecked	Checked	Unchecked	Checked	Checked	Checked	Checked	Unchecked		Unchecked	Unchecked	Unchecked	Checked	Unchecked	Unchecked	Unchecked	Checked	Checked	Unchecked		Unchecked	Unchecked	Checked	Checked	Unchecked	Unchecked	Unchecked	Unchecked	Checked	Unchecked	Unchecked
26	10th	Female	Asian		No	Checked	Unchecked	Unchecked	Unchecked	Team	Yes	Optional	in order to advocate for varied interests of the general school population	Optional	if only people who are interested participate, it also guarantees higher standard projects	Checked	Unchecked	Unchecked	Checked	Unchecked	Checked	Unchecked	Checked	Checked	Unchecked		Unchecked	Unchecked	Unchecked	Checked	Unchecked	Unchecked	Unchecked	Checked	Unchecked	Unchecked		Unchecked	Unchecked	Unchecked	Unchecked	Unchecked	Checked	Unchecked	Unchecked	Checked	Unchecked	Unchecked
27	10th	Female	White		Yes	Checked	Unchecked	Unchecked	Unchecked	Individual	Yes	Optional	because there isn't a reason for making students have to do science fair unless they're trying to earn scholarships or plan to go into a science field for a job.	Optional	not all students want to do science fair so if they don't want to, the students that actually wants to will win because no one else tried	Checked	Unchecked	Checked	Checked	Checked	Checked	Checked	Checked	Checked	Unchecked		Checked	Unchecked	Unchecked	Checked	Unchecked	Unchecked	Unchecked	Unchecked	Unchecked	Unchecked		Unchecked	Checked	Checked	Checked	Unchecked	Checked	Checked	Unchecked	Unchecked	Unchecked	Unchecked
28	10th	Female	White		Yes	Checked	Unchecked	Unchecked	Unchecked	Individual	Yes	Required	I believe science fair projects should be required so students can continue to be challenged, and to gain life skills that completing a science fair project can offer.	Required	I think science fair projects should be required for competitions so students have the opportunity to take a path that could lead them to success.	Checked	Unchecked	Unchecked	Checked	Checked	Checked	Checked	Checked	Checked	Unchecked		Checked	Unchecked	Unchecked	Unchecked	Unchecked	Unchecked	Unchecked	Checked	Unchecked	Unchecked		Unchecked	Unchecked	Unchecked	Unchecked	Unchecked	Checked	Unchecked	Unchecked	Checked	Unchecked	Unchecked
29	10th	Female	White		Yes	Checked	Unchecked	Unchecked	Unchecked	Individual	Yes	Optional	Some people study and do independent research outside of science fair and for some who are forced in to it the experience is very stressful and not beneficial.	Optional	A similar reason to the answer above but as well for competitions there is a somewhat rushed timetable and for those who do not know what to do it provides further stress.	Checked	Checked	Unchecked	Checked	Checked	Checked	Unchecked	Unchecked	Unchecked	Unchecked		Checked	Unchecked	Unchecked	Checked	Checked	Unchecked	Unchecked	Unchecked	Unchecked	Unchecked		Unchecked	Unchecked	Unchecked	Checked	Unchecked	Checked	Unchecked	Unchecked	Checked	Unchecked	Unchecked
30	12th	Male	White		Yes	Checked	Unchecked	Unchecked	Unchecked	Individual	Yes	Optional	Some students are too busy with jobs and work at school.	Optional	Not all students wish to compete.	Checked	Unchecked	Unchecked	Checked	Checked	Checked	Unchecked	Checked	Checked	Checked	Friends	Unchecked	Unchecked	Unchecked	Unchecked	Unchecked	Unchecked	Unchecked	Unchecked	Checked	Unchecked		Unchecked	Unchecked	Unchecked	Checked	Unchecked	Unchecked	Checked	Checked	Unchecked	Unchecked	Unchecked
31	12th	Male	White		Yes	Checked	Unchecked	Unchecked	Unchecked	Individual	Yes	Optional	Some students are too busy with jobs and work at school.	Optional	Not all students wish to compete.	Checked	Unchecked	Unchecked	Checked	Checked	Checked	Unchecked	Checked	Checked	Checked	Friends	Unchecked	Unchecked	Unchecked	Unchecked	Unchecked	Unchecked	Unchecked	Unchecked	Checked	Unchecked		Unchecked	Unchecked	Unchecked	Checked	Unchecked	Unchecked	Checked	Checked	Unchecked	Unchecked	Unchecked
32	9th	Female	Hispanic or Latino		No	Checked	Unchecked	Unchecked	Unchecked	Individual	Yes	Required	It is something that we are doing for ourselves and the school should push us to our limits and make us do it.	Required	Because it is a competition and you need ti provide with a science fair.	Checked	Checked	Checked	Checked	Checked	Checked	Checked	Checked	Checked	Unchecked		Unchecked	Unchecked	Unchecked	Checked	Unchecked	Unchecked	Unchecked	Unchecked	Unchecked	Unchecked		Unchecked	Unchecked	Unchecked	Checked	Unchecked	Unchecked	Unchecked	Unchecked	Unchecked	Unchecked	Unchecked
33	9th	Female	Hispanic or Latino		No	Checked	Unchecked	Unchecked	Unchecked	Individual	Yes	Required	It is for our own good	Required	We need to participate more in school activitys	Checked	Checked	Checked	Checked	Checked	Checked	Checked	Checked	Checked	Unchecked		Unchecked	Unchecked	Unchecked	Checked	Unchecked	Unchecked	Unchecked	Unchecked	Unchecked	Unchecked		Unchecked	Unchecked	Unchecked	Checked	Unchecked	Unchecked	Unchecked	Unchecked	Unchecked	Unchecked	Unchecked
34	9th	Female	Hispanic or Latino		No	Checked	Unchecked	Unchecked	Unchecked	Individual	Yes	Required	It is for our own good	Required	We need to participate more in school activitys	Checked	Checked	Checked	Checked	Checked	Checked	Checked	Checked	Checked	Unchecked		Unchecked	Unchecked	Unchecked	Checked	Unchecked	Unchecked	Unchecked	Unchecked	Unchecked	Unchecked		Unchecked	Unchecked	Unchecked	Checked	Unchecked	Unchecked	Unchecked	Unchecked	Unchecked	Unchecked	Unchecked
35	9th	Female	Hispanic or Latino		No	Checked	Unchecked	Unchecked	Unchecked	Individual	Yes	Required	It's for our own good	Required	We should participate more in events	Checked	Checked	Checked	Checked	Checked	Checked	Checked	Checked	Checked	Unchecked		Unchecked	Unchecked	Unchecked	Checked	Unchecked	Unchecked	Unchecked	Unchecked	Unchecked	Unchecked		Unchecked	Unchecked	Unchecked	Checked	Unchecked	Unchecked	Unchecked	Unchecked	Unchecked	Unchecked	Unchecked
36	9th	Female	Hispanic or Latino		Yes	Checked	Unchecked	Unchecked	Unchecked	Individual	Yes	Optional	Since not everyone has the time to do them since there's so much other things and events going on in high school especially when your in academy's	Optional	Since you only want people who want to be there and are willing to give there all not make people and waste time on people who could care less about what there doing and when u spend time on them your not helping the people who do want to succeed in a science career shine	Checked	Checked	Checked	Checked	Checked	Checked	Checked	Checked	Checked	Unchecked		Checked	Checked	Unchecked	Unchecked	Unchecked	Unchecked	Unchecked	Unchecked	Unchecked	Unchecked		Checked	Checked	Checked	Checked	Unchecked	Unchecked	Checked	Unchecked	Unchecked	Unchecked	Unchecked
37	10th	Male	Asian		No	Checked	Unchecked	Unchecked	Unchecked	Individual	No, but I did a science fair project to satisfy a school project requirement.	Optional	I feel like people really do not want the competition or they're just not up to it that's all.	Optional	I feel like there are certain who just do science fair because they don't want to do IRP, and those are the people who probably won't do district.	Checked	Unchecked	Checked	Checked	Unchecked	Unchecked	Unchecked	Unchecked	Unchecked	Unchecked		Unchecked	Unchecked	Checked	Unchecked	Unchecked	Unchecked	Unchecked	Unchecked	Unchecked	Unchecked		Unchecked	Unchecked	Checked	Unchecked	Unchecked	Checked	Checked	Checked	Checked	Unchecked	Unchecked
38	10th	Female	Hispanic or Latino		No	Checked	Unchecked	Unchecked	Unchecked	Individual	Yes	Optional	Students should get to choice what types of responsibilities they take on.	Optional	Students should only have to compete in something they want to do.	Checked	Checked	Checked	Checked	Unchecked	Unchecked	Unchecked	Checked	Unchecked	Unchecked		Checked	Unchecked	Checked	Checked	Unchecked	Unchecked	Unchecked	Unchecked	Unchecked	Unchecked		Unchecked	Unchecked	Checked	Unchecked	Unchecked	Unchecked	Checked	Checked	Checked	Unchecked	Unchecked
39	9th	Female	Black or African American		No	Checked	Unchecked	Unchecked	Unchecked	Individual	No, but I did a science fair project to satisfy a school project requirement.	Required	It's always students to explore different areas of the world and learn something new! Any spark an interest in particular subject	Optional	The students who are interested in other subjects like English and Art shouldn't be forced to do something that doesn't work toward their passion.	Unchecked	Unchecked	Unchecked	Checked	Checked	Checked	Unchecked	Checked	Checked	Checked	Media to spark ideas so like songs or videos	Unchecked	Unchecked	Unchecked	Checked	Checked	Unchecked	Unchecked	Checked	Checked	Checked	Media to spark ideas so like songs or videos	Unchecked	Checked	Checked	Checked	Checked	Checked	Checked	Checked	Checked	Unchecked	Unchecked
40	9th	Female			No	Checked	Unchecked	Unchecked	Unchecked	Individual	Yes	Optional	I think it should be optional because not many people enjoy it.	Optional	I think it should be optional because not many people enjoy it.	Unchecked	Unchecked	Unchecked	Checked	Unchecked	Unchecked	Unchecked	Unchecked	Unchecked	Unchecked		Checked	Unchecked	Unchecked	Unchecked	Unchecked	Unchecked	Unchecked	Checked	Unchecked	Unchecked		Unchecked	Checked	Checked	Checked	Unchecked	Unchecked	Unchecked	Unchecked	Unchecked	Unchecked	Unchecked
41	9th	Male	Hispanic or Latino		No	Checked	Unchecked	Unchecked	Unchecked	Team	Yes	Optional		Optional		Checked	Checked	Checked	Unchecked	Checked	Unchecked	Unchecked	Unchecked	Unchecked	Unchecked		Unchecked	Unchecked	Unchecked	Unchecked	Checked	Unchecked	Unchecked	Unchecked	Unchecked	Unchecked		Unchecked	Unchecked	Unchecked	Unchecked	Unchecked	Unchecked	Unchecked	Unchecked	Unchecked	Unchecked	Checked
42	9th	Female	Black or African American		No	Checked	Unchecked	Unchecked	Unchecked	Individual	Yes	Optional	Because not every have the money and every dose want to pursue a career in science	Required		Checked	Checked	Checked	Unchecked	Checked	Unchecked	Unchecked	Checked	Checked	Unchecked		Checked	Checked	Unchecked	Unchecked	Unchecked	Unchecked	Unchecked	Checked	Unchecked	Unchecked		Unchecked	Unchecked	Unchecked	Checked	Unchecked	Checked	Unchecked	Unchecked	Checked	Unchecked	Unchecked
43	9th	Female	Black or African American		No	Checked	Unchecked	Unchecked	Unchecked	Individual	Yes	Optional	Many people do not have the time to plan due to outside issues.	Required	Some are just trying to do their job and go home.	Unchecked	Unchecked	Unchecked	Checked	Unchecked	Checked	Unchecked	Checked	Checked	Unchecked		Unchecked	Unchecked	Unchecked	Unchecked	Unchecked	Unchecked	Unchecked	Unchecked	Unchecked	Unchecked		Unchecked	Unchecked	Checked	Checked	Unchecked	Checked	Unchecked	Unchecked	Checked	Unchecked	Unchecked
44	9th	Female	Black or African American		No	Checked	Unchecked	Unchecked	Unchecked	Individual	Yes	Optional		Required		Checked	Checked	Checked	Unchecked	Checked	Unchecked	Unchecked	Checked	Checked	Unchecked		Unchecked	Checked	Unchecked	Unchecked	Unchecked	Unchecked	Unchecked	Unchecked	Unchecked	Unchecked		Unchecked	Unchecked	Unchecked	Unchecked	Unchecked	Checked	Unchecked	Unchecked	Checked	Unchecked	Unchecked
45	9th	Male	White		No	Checked	Unchecked	Unchecked	Unchecked	Team	Yes	Required	Because its good	Optional	Why	Checked	Unchecked	Checked	Checked	Checked	Checked	Checked	Checked	Unchecked	Unchecked		Unchecked	Unchecked	Unchecked	Unchecked	Unchecked	Unchecked	Unchecked	Unchecked	Unchecked	Unchecked		Checked	Checked	Checked	Checked	Checked	Checked	Checked	Checked	Checked	Unchecked	Unchecked
46	9th	Female	White		No	Checked	Unchecked	Unchecked	Unchecked	Individual	Yes	Optional	Most of us just wait until last minute to do these projects because we have to. But for the 1-2% that actually enjoy doing science fair, I believe they should be able to express themselves freely with their work. But for the majority of us, we just do it because our teacher said we have to do it.	Optional	Some people are shy and don't want to present because of this. Many people in today's society have major anxiety when speaking publicly to people. Usually we lack social skills and can't even keep a normal conversation for more than 2 minutes because we don't know how to express ourselves and communicate. This stems from being comfortable in a situation. All in all, it should be up to the kid to …	Checked	Checked	Checked	Checked	Checked	Checked	Checked	Checked	Checked	Unchecked		Checked	Checked	Checked	Unchecked	Checked	Unchecked	Unchecked	Checked	Checked	Unchecked		Checked	Checked	Checked	Checked	Unchecked	Checked	Checked	Checked	Checked	Unchecked	Unchecked
47	9th	Female	White		No	Unchecked	Unchecked	Unchecked	Unchecked	Individual	Yes	Optional	It stresses kids out and gives some anxiety	Optional	Gives students anxiety	Checked	Unchecked	Unchecked	Unchecked	Unchecked	Unchecked	Unchecked	Unchecked	Unchecked	Unchecked		Checked	Unchecked	Unchecked	Unchecked	Unchecked	Unchecked	Unchecked	Unchecked	Unchecked	Unchecked		Unchecked	Unchecked	Unchecked	Checked	Unchecked	Unchecked	Unchecked	Unchecked	Unchecked	Unchecked	Unchecked
48	9th	Female	Hispanic or Latino		No	Checked	Unchecked	Unchecked	Unchecked	Individual	No, but I did a science fair project to satisfy a school project requirement.	Optional	They shouldn't have to force kids into doing a project that they may not have the time for with other school homework and other projects and even extracurricular activities.	Optional	If a child doesn't want to compete in a competition then they shouldn't have to.	Checked	Checked	Unchecked	Checked	Checked	Checked	Checked	Unchecked	Unchecked	Unchecked		Checked	Unchecked	Unchecked	Unchecked	Unchecked	Unchecked	Unchecked	Unchecked	Unchecked	Unchecked		Unchecked	Checked	Checked	Unchecked	Unchecked	Checked	Checked	Unchecked	Checked	Unchecked	Unchecked
49	9th	Female	Asian		No	Checked	Unchecked	Unchecked	Unchecked	Team	Yes	Optional	Not everyone wants to waste time on doing projects students have no interest on. If students wanted to do science fair, just give them the opportunity and let it be. There's really no need for other students to be forced and do something they don't want to do. As kids, we do have better things to do rather than spending time to figure out a problem, going out to stores to buy and collect material…	Optional	No one wants to do this	Unchecked	Unchecked	Unchecked	Unchecked	Unchecked	Unchecked	Unchecked	Checked	Unchecked	Unchecked		Unchecked	Unchecked	Unchecked	Unchecked	Checked	Unchecked	Unchecked	Checked	Unchecked	Checked	Myself	Checked	Checked	Checked	Checked	Checked	Checked	Checked	Checked	Unchecked	Checked	Unchecked
50	9th	Female	Hispanic or Latino		No	Checked	Unchecked	Unchecked	Unchecked	Individual	Yes	Optional	Because many time people are occupied with other busy life activities and science fair is that one extra thing that people have to do and it usually stressful because it counts for many major and daily grades	Optional	Sometimes people don't want to go to the next level or just don't want their work to be seen	Checked	Checked	Unchecked	Checked	Checked	Checked	Checked	Checked	Checked	Unchecked		Checked	Checked	Unchecked	Unchecked	Checked	Unchecked	Unchecked	Unchecked	Unchecked	Unchecked		Unchecked	Checked	Unchecked	Unchecked	Unchecked	Unchecked	Checked	Checked	Checked	Unchecked	Unchecked
51	11th	Male	Hispanic or Latino		Yes	Checked	Unchecked	Unchecked	Unchecked	Individual	Yes	Required	Since fair developed skills such as writing and research for the repot, as well as speaking to the judges that is helpful when going to college or entering the work force.	Optional	Not everyone wants to compeat with others. I think that the competition adds a segond level of stress that is just not necessary to the skill development that science fair provides.	Checked	Checked	Checked	Checked	Checked	Checked	Checked	Checked	Checked	Unchecked		Unchecked	Unchecked	Unchecked	Unchecked	Checked	Unchecked	Unchecked	Checked	Checked	Unchecked		Checked	Unchecked	Unchecked	Checked	Unchecked	Checked	Checked	Unchecked	Checked	Unchecked	Unchecked
52	9th	Male	Hispanic or Latino		No	Checked	Unchecked	Unchecked	Unchecked	Individual	Yes	Required	It gets every student involved and makes them think.	Optional	If your project is bad why waste a judges time. Only students who want to and put there effort in to their project.	Checked	Checked	Unchecked	Checked	Unchecked	Unchecked	Unchecked	Unchecked	Unchecked	Unchecked		Checked	Unchecked	Unchecked	Unchecked	Unchecked	Unchecked	Unchecked	Unchecked	Unchecked	Unchecked		Checked	Checked	Checked	Unchecked	Unchecked	Unchecked	Unchecked	Unchecked	Unchecked	Unchecked	Unchecked
53	9th	Female	Asian		No	Checked	Unchecked	Unchecked	Unchecked	Team	Yes	Optional	Not everyone has the same interests in science fair so if they do not want to participate in it, the project wouldnt be as well thought-out and planned.	Required	It can help students become more successful, sometimes when last expected.	Checked	Checked	Checked	Checked	Unchecked	Unchecked	Unchecked	Checked	Checked	Unchecked		Unchecked	Unchecked	Unchecked	Unchecked	Checked	Unchecked	Unchecked	Checked	Checked	Unchecked		Checked	Checked	Unchecked	Unchecked	Unchecked	Unchecked	Unchecked	Unchecked	Unchecked	Unchecked	Unchecked
54	9th	Female	Black or African American		No	Checked	Unchecked	Unchecked	Unchecked	Individual	Yes	Optional	It's a waste of time	Optional	Not everyone cares that much	Unchecked	Unchecked	Unchecked	Checked	Unchecked	Unchecked	Unchecked	Unchecked	Unchecked	Unchecked		Unchecked	Unchecked	Unchecked	Unchecked	Unchecked	Unchecked	Unchecked	Checked	Unchecked	Unchecked		Unchecked	Checked	Checked	Unchecked	Unchecked	Unchecked	Checked	Unchecked	Unchecked	Unchecked	Unchecked
55	9th	Female	Hispanic or Latino		No	Checked	Unchecked	Unchecked	Unchecked	Individual	Yes	Optional	As something that the school would like to do, it should be optional. You can't force a student to do something they don't like, and they should reward students to encourage them to participate.	Optional	Now we are talking about a competition, they already prove that they can do whatever they can to win a place between the best ones. I didn't put this one in required because the theme of the competition could be whatever topic you like, and you don't necessary need a science fair project to win a essay competition, for example.	Unchecked	Unchecked	Unchecked	Checked	Unchecked	Checked	Unchecked	Checked	Checked	Unchecked		Checked	Unchecked	Unchecked	Checked	Checked	Unchecked	Unchecked	Checked	Unchecked	Unchecked		Unchecked	Unchecked	Checked	Unchecked	Unchecked	Checked	Unchecked	Unchecked	Checked	Unchecked	Unchecked
56	9th	Female	Asian		No	Checked	Unchecked	Unchecked	Unchecked	Individual	Yes	Optional	I think science fair projects should be optional because they take up so much time and students do them not because they want to or cause they are interested in it but because they have to.	Required	if you did the project and the teacher like it and wants you to compete then you should because you worked hard on the project.	Checked	Checked	Unchecked	Checked	Unchecked	Unchecked	Unchecked	Unchecked	Checked	Checked		Checked	Unchecked	Unchecked	Checked	Unchecked	Unchecked	Unchecked	Unchecked	Unchecked	Unchecked		Unchecked	Unchecked	Unchecked	Checked	Unchecked	Unchecked	Unchecked	Unchecked	Checked	Unchecked	Unchecked
57	9th	Female	Asian		No	Checked	Unchecked	Unchecked	Unchecked	Team	Yes	Optional	The fact that science fair is required discourages numeral people to actually try on it. Most students give half effort, because it takes time away from their winter break and also builds up stress. It's obvious the people who don't want to do it will not have good projects- so what's the point in tmhe first place? Students with no interest in science end up spending their winter break stressing …	Optional	Reason above.	Checked	Unchecked	Unchecked	Checked	Checked	Unchecked	Checked	Checked	Unchecked	Unchecked		Unchecked	Unchecked	Unchecked	Unchecked	Checked	Unchecked	Unchecked	Checked	Unchecked	Unchecked		Unchecked	Unchecked	Checked	Checked	Unchecked	Unchecked	Unchecked	Unchecked	Checked	Unchecked	Unchecked
58	9th	Male	Asian		No	Checked	Unchecked	Unchecked	Unchecked	Team	Yes	Optional	If it is optional, the student will actually find a liking to do the project rather than just do it for school. The student will take the time to find a subject to test making him or her enjoy what he or she is doing.	Optional	The science fair should be for the enjoyment of the scientist, so it should be based on their interest. If they would like to do a competition, let them do it.	Checked	Unchecked	Unchecked	Checked	Unchecked	Checked	Unchecked	Checked	Checked	Unchecked		Unchecked	Unchecked	Unchecked	Unchecked	Checked	Unchecked	Unchecked	Checked	Checked	Unchecked		Unchecked	Unchecked	Checked	Checked	Unchecked	Unchecked	Unchecked	Unchecked	Checked	Unchecked	Unchecked
59	9th	Female	Asian		No	Checked	Unchecked	Unchecked	Unchecked	Individual	Yes	Optional		Optional		Checked	Checked	Checked	Checked	Checked	Checked	Unchecked	Checked	Checked	Unchecked		Unchecked	Unchecked	Unchecked	Unchecked	Unchecked	Unchecked	Unchecked	Checked	Unchecked	Unchecked		Unchecked	Unchecked	Unchecked	Unchecked	Unchecked	Unchecked	Unchecked	Unchecked	Checked	Unchecked	Unchecked
60	10th	Female	Hispanic or Latino		No	Checked	Unchecked	Unchecked	Unchecked	Team	Yes	Optional	Because some people may not have time to do their project in time.	Optional	Some people may not be ready to be outstanding	Unchecked	Unchecked	Unchecked	Unchecked	Checked	Unchecked	Unchecked	Checked	Unchecked	Unchecked		Unchecked	Unchecked	Unchecked	Unchecked	Unchecked	Unchecked	Unchecked	Checked	Unchecked	Unchecked		Unchecked	Checked	Checked	Unchecked	Unchecked	Unchecked	Unchecked	Unchecked	Unchecked	Unchecked	Unchecked
61	11th	Male	Black or African American		Yes	Unchecked	Unchecked	Unchecked	Unchecked	Team	Yes	Optional	Because not everyone wants to compete and not everyone wants to do a science project. It should be the choice of the student.	Optional	Because not everyone wants to compete and not everyone wants to do a science project. It should be the choice of the student.	Checked	Unchecked	Unchecked	Checked	Checked	Checked	Unchecked	Checked	Checked	Unchecked		Unchecked	Unchecked	Unchecked	Unchecked	Checked	Unchecked	Unchecked	Unchecked	Unchecked	Unchecked		Checked	Checked	Checked	Checked	Checked	Unchecked	Unchecked	Checked	Unchecked	Unchecked	Unchecked
62	10th	Female	Black or African American		No	Unchecked	Unchecked	Unchecked	Unchecked	Individual	Yes	Optional	Science fair is extra	Optional	Not everyone may want to compete	Checked	Checked	Checked	Checked	Unchecked	Unchecked	Unchecked	Unchecked	Unchecked	Unchecked		Checked	Unchecked	Unchecked	Unchecked	Unchecked	Unchecked	Unchecked	Unchecked	Unchecked	Unchecked		Unchecked	Unchecked	Unchecked	Checked	Unchecked	Unchecked	Unchecked	Unchecked	Unchecked	Unchecked	Unchecked
63	11th	Female	Black or African American		No	Unchecked	Unchecked	Unchecked	Unchecked	Individual	Yes	Optional		Optional		Checked	Unchecked	Unchecked	Unchecked	Unchecked	Unchecked	Unchecked	Unchecked	Unchecked	Unchecked		Checked	Unchecked	Unchecked	Unchecked	Unchecked	Unchecked	Unchecked	Unchecked	Unchecked	Unchecked		Unchecked	Checked	Unchecked	Checked	Unchecked	Unchecked	Unchecked	Unchecked	Unchecked	Unchecked	Unchecked
64	10th	Female	Black or African American		No	Unchecked	Unchecked	Unchecked	Unchecked	Individual	Yes	Required	It allows you to research and look into something you felt interesting and wanted to know but wouldn't actually do it	Optional	Because not everyone is interested in competing	Checked	Unchecked	Unchecked	Checked	Unchecked	Unchecked	Unchecked	Unchecked	Unchecked	Unchecked		Checked	Unchecked	Unchecked	Checked	Unchecked	Unchecked	Unchecked	Unchecked	Unchecked	Unchecked		Unchecked	Unchecked	Unchecked	Unchecked	Unchecked	Unchecked	Checked	Unchecked	Unchecked	Unchecked	Unchecked
65	10th	Male	Black or African American		No	Checked	Unchecked	Unchecked	Unchecked	Individual	Yes	Optional	Cause if somebody whose passionate about it and someone's not and the person whose trying to do it fails but the person not trying impress everybody that's not fair to that person	Optional	Same reason above	Checked	Checked	Checked	Checked	Checked	Checked	Checked	Checked	Checked	Checked		Unchecked	Unchecked	Unchecked	Unchecked	Unchecked	Unchecked	Unchecked	Unchecked	Unchecked	Checked	Me	Checked	Unchecked	Unchecked	Unchecked	Unchecked	Unchecked	Unchecked	Unchecked	Unchecked	Unchecked	Unchecked
66	10th	Female	Hispanic or Latino		Yes	Checked	Checked	Unchecked	Unchecked		No	Optional		Optional		Checked	Checked	Checked	Checked	Checked	Checked	Unchecked	Checked	Checked	Unchecked		Unchecked	Unchecked	Unchecked	Checked	Unchecked	Unchecked	Unchecked	Checked	Unchecked	Unchecked		Unchecked	Checked	Unchecked	Unchecked	Unchecked	Checked	Unchecked	Unchecked	Unchecked	Unchecked	Unchecked
67	10th	Female	Hispanic or Latino		Yes	Checked	Checked	Unchecked	Unchecked	Individual	Yes	Optional	Some students aren't able to afford buying poster boards and other materials needed for the experiment itself.	Optional	Some students may not be able to make it to the competition day.	Checked	Checked	Checked	Checked	Unchecked	Unchecked	Unchecked	Checked	Unchecked	Unchecked		Checked	Unchecked	Unchecked	Unchecked	Unchecked	Unchecked	Unchecked	Checked	Unchecked	Unchecked		Unchecked	Checked	Unchecked	Checked	Unchecked	Unchecked	Checked	Checked	Unchecked	Unchecked	Unchecked
68	10th	Male	Black or African American		Yes	Checked	Unchecked	Unchecked	Unchecked	Individual	Yes	Optional	Because a lot of people won't have he criteria of doing so and they won't take t seriously.	Required	So that students can compete with other students and they can see their competition.	Checked	Unchecked	Unchecked	Checked	Unchecked	Checked	Unchecked	Checked	Unchecked	Unchecked		Checked	Unchecked	Unchecked	Checked	Checked	Unchecked	Unchecked	Unchecked	Unchecked	Unchecked		Unchecked	Checked	Checked	Checked	Checked	Unchecked	Checked	Checked	Unchecked	Unchecked	Unchecked
69	10th	Male	Black or African American		Yes	Checked	Unchecked	Unchecked	Unchecked	Individual	Yes	Optional	it gets repetitive over the years.	Optional	some students dont have the passion for it and dont really enjoy it like others.	Checked	Checked	Unchecked	Unchecked	Unchecked	Unchecked	Unchecked	Unchecked	Unchecked	Unchecked		Checked	Checked	Unchecked	Unchecked	Unchecked	Unchecked	Unchecked	Unchecked	Unchecked	Unchecked		Checked	Checked	Unchecked	Unchecked	Unchecked	Unchecked	Unchecked	Unchecked	Unchecked	Unchecked	Unchecked
70	10th	Female	Hispanic or Latino		Yes	Checked	Unchecked	Unchecked	Unchecked	Team	Yes	Optional	I think it should be optional because some students are not good with talking to big crowds and just giving presentations in general. It also adds some stress to what we have to do everyday at school.	Optional	I think it should be optional because some people don't like to be in front of crowds.	Checked	Checked	Checked	Checked	Checked	Checked	Unchecked	Checked	Checked	Unchecked		Checked	Unchecked	Unchecked	Unchecked	Unchecked	Unchecked	Unchecked	Checked	Unchecked	Checked	The people we surveyed because they helped us get our data.	Unchecked	Unchecked	Checked	Checked	Unchecked	Unchecked	Unchecked	Checked	Checked	Unchecked	Unchecked
71	10th	Female	Asian		Yes	Unchecked	Checked	Unchecked	Unchecked	Individual	Yes	Optional	Not everyone are interested in science fair project.	Optional	Not everyone get time to prepare for it.	Checked	Checked	Unchecked	Unchecked	Unchecked	Unchecked	Unchecked	Unchecked	Unchecked	Unchecked		Checked	Checked	Unchecked	Unchecked	Unchecked	Unchecked	Unchecked	Unchecked	Unchecked	Unchecked		Unchecked	Checked	Unchecked	Checked	Checked	Unchecked	Checked	Checked	Unchecked	Unchecked	Unchecked
72	9th	Female	Black or African American		No	Checked	Unchecked	Unchecked	Unchecked	Team	Yes	Optional	Some people may not have enough time for that	Optional	Kids may not have enough limited resources for this	Checked	Checked	Checked	Checked	Unchecked	Unchecked	Checked	Checked	Checked	Unchecked		Unchecked	Unchecked	Unchecked	Unchecked	Checked	Unchecked	Unchecked	Checked	Unchecked	Unchecked		Unchecked	Unchecked	Unchecked	Unchecked	Unchecked	Checked	Unchecked	Checked	Unchecked	Unchecked	Unchecked
73	10th	Male	Asian		Yes	Unchecked	Unchecked	Unchecked	Unchecked	Team	Yes	Optional	Science isn't required for other schools and its just another thing to worry about.	Optional	If they do not want to compete, they shouldn't compete and they should get the right to choose because maybe they didn't want to go through the trouble but if you did want to make it go ahead.	Checked	Checked	Checked	Checked	Checked	Checked	Checked	Checked	Checked	Unchecked		Unchecked	Unchecked	Unchecked	Unchecked	Unchecked	Unchecked	Unchecked	Checked	Unchecked	Checked	teamates parent not mine.	Checked	Checked	Unchecked	Checked	Unchecked	Checked	Checked	Unchecked	Checked	Unchecked	Unchecked
74	10th	Female	Black or African American		No	Unchecked	Unchecked	Unchecked	Unchecked	Team	Yes	Required	It allows people to further explore their interests	Optional	So that people who want to go can but others don't have to.	Checked	Checked	Checked	Checked	Checked	Checked	Unchecked	Checked	Checked	Unchecked		Checked	Unchecked	Unchecked	Unchecked	Checked	Unchecked	Unchecked	Checked	Unchecked	Unchecked		Unchecked	Checked	Checked	Checked	Checked	Checked	Checked	Checked	Unchecked	Unchecked	Unchecked
75	10th	Female	Black or African American			Unchecked	Unchecked	Unchecked	Unchecked							Unchecked	Unchecked	Unchecked	Unchecked	Unchecked	Unchecked	Unchecked	Unchecked	Unchecked	Unchecked		Unchecked	Unchecked	Unchecked	Unchecked	Unchecked	Unchecked	Unchecked	Unchecked	Unchecked	Unchecked		Unchecked	Unchecked	Unchecked	Unchecked	Unchecked	Unchecked	Unchecked	Unchecked	Unchecked	Unchecked	Unchecked
76	10th	Male	Asian		Yes	Unchecked	Unchecked	Unchecked	Unchecked	Team	Yes	Optional	Just because you are in an advanced class, doesn't mean you should have to be in a competition just to get a major grade for your science class.	Required	If you decide to do science fair then you should be able to compete in competitions to show off and present your work.	Checked	Checked	Unchecked	Checked	Unchecked	Unchecked	Unchecked	Unchecked	Checked	Unchecked		Unchecked	Unchecked	Unchecked	Unchecked	Checked	Unchecked	Unchecked	Unchecked	Checked	Unchecked		Unchecked	Unchecked	Checked	Unchecked	Unchecked	Checked	Unchecked	Unchecked	Checked	Unchecked	Unchecked
77	10th	Female	Hispanic or Latino		No	Checked	Checked	Unchecked	Unchecked	Team	No	Optional	I believe it should be required for students to learn and discover new and interesting that occur as a result of any kind of science.	Optional		Checked	Checked	Checked	Checked	Checked	Unchecked	Unchecked	Checked	Checked	Unchecked		Checked	Checked	Unchecked	Checked	Unchecked	Unchecked	Unchecked	Checked	Checked	Checked	Team members	Checked	Unchecked	Checked	Unchecked	Unchecked	Unchecked	Unchecked	Unchecked	Unchecked	Unchecked	Unchecked
78	10th	Female	Black or African American		Yes	Checked	Unchecked	Unchecked	Unchecked	Team	Yes	Required	Because it helps us with the scientific method, which we use every time we conduct an experiment	Optional	Some people cannot compete	Checked	Checked	Checked	Checked	Unchecked	Checked	Unchecked	Checked	Checked	Unchecked		Unchecked	Unchecked	Unchecked	Unchecked	Checked	Unchecked	Unchecked	Unchecked	Unchecked	Unchecked		Checked	Checked	Checked	Unchecked	Unchecked	Unchecked	Unchecked	Unchecked	Unchecked	Unchecked	Unchecked
79	11th	Male	White		Yes	Checked	Checked	Unchecked	Unchecked	Team	No, but I did a science fair project to satisfy a school project requirement.	Optional		Optional		Unchecked	Unchecked	Unchecked	Checked	Checked	Unchecked	Unchecked	Unchecked	Unchecked	Unchecked		Unchecked	Unchecked	Unchecked	Unchecked	Checked	Unchecked	Unchecked	Unchecked	Unchecked	Unchecked		Checked	Checked	Checked	Checked	Checked	Checked	Checked	Checked	Checked	Unchecked	Unchecked
80	10th	Male	White		No	Checked	Checked	Unchecked	Unchecked	Individual	Yes	Optional	I just don't think it is for everyone.	Optional	Because some people just don't want to explain it to a judge due to nervousness or somthing.	Checked	Checked	Unchecked	Checked	Unchecked	Unchecked	Unchecked	Unchecked	Unchecked	Unchecked		Checked	Checked	Unchecked	Checked	Unchecked	Unchecked	Unchecked	Unchecked	Unchecked	Unchecked		Unchecked	Checked	Checked	Unchecked	Unchecked	Checked	Unchecked	Unchecked	Unchecked	Unchecked	Unchecked
81	10th	Female	Hispanic or Latino		No	Checked	Checked	Unchecked	Unchecked	Individual	Yes	Optional		Optional		Checked	Checked	Checked	Checked	Checked	Checked	Checked	Checked	Checked	Unchecked		Checked	Unchecked	Unchecked	Checked	Unchecked	Unchecked	Unchecked	Unchecked	Unchecked	Unchecked		Checked	Checked	Checked	Checked	Checked	Checked	Checked	Checked	Checked	Unchecked	Unchecked
82	9th	Male	Asian		No	Checked	Unchecked	Unchecked	Unchecked	Team	Yes	Optional	Sometimes the ideas don't flow correctly and the experiments might take too much time that can be used to focus on other things.	Optional	The time used up on science fair is dependent on whether you get in or not and that time that is used can be used for other things.	Unchecked	Unchecked	Unchecked	Checked	Unchecked	Checked	Unchecked	Unchecked	Unchecked	Unchecked		Unchecked	Unchecked	Unchecked	Checked	Unchecked	Unchecked	Unchecked	Unchecked	Unchecked	Unchecked		Unchecked	Unchecked	Checked	Unchecked	Checked	Unchecked	Unchecked	Checked	Unchecked	Unchecked	Unchecked
83	10th	Female	Hispanic or Latino		No	Checked	Checked	Unchecked	Unchecked	Team	No, but I did a science fair project to satisfy a school project requirement.	Optional	It should be optional because if people choose to do it then the projects would be better. If schools require students to participate in science fair then they'll just do the quickest thing possible without trying.	Optional	The reason why science fair projects for competition should be optional because some people don't want to advance and carry the stress of having to balance time between school, extra curricular activities then barely any time to do science fair.	Unchecked	Checked	Unchecked	Checked	Unchecked	Unchecked	Unchecked	Unchecked	Unchecked	Unchecked		Unchecked	Unchecked	Unchecked	Unchecked	Unchecked	Unchecked	Unchecked	Unchecked	Unchecked	Checked	Teammate's sister	Unchecked	Unchecked	Unchecked	Unchecked	Unchecked	Unchecked	Unchecked	Unchecked	Checked	Unchecked	Unchecked
84	9th	Female	Asian		No	Checked	Unchecked	Unchecked	Unchecked	Team	Yes	Optional	Because it is a lot of work that takes up a lot of time out of school since time in school isn't given.	Optional	Because it is a lot of work that takes up a lot of time out of school since time in school isn't given.	Checked	Checked	Checked	Checked	Checked	Checked	Unchecked	Checked	Checked	Unchecked		Unchecked	Unchecked	Unchecked	Checked	Checked	Unchecked	Unchecked	Checked	Checked	Unchecked		Unchecked	Unchecked	Unchecked	Unchecked	Unchecked	Unchecked	Unchecked	Unchecked	Checked	Unchecked	Unchecked
85	9th	Female	Asian		No	Checked	Unchecked	Unchecked	Unchecked	Team	Yes	Optional	Because it is a lot of work that takes up a lot of time out of school since time in school isn't given.	Optional	Because it is a lot of work that takes up a lot of time out of school since time in school isn't given.	Checked	Checked	Checked	Checked	Checked	Checked	Unchecked	Checked	Checked	Unchecked		Unchecked	Unchecked	Unchecked	Checked	Checked	Unchecked	Unchecked	Checked	Unchecked	Unchecked		Unchecked	Unchecked	Unchecked	Unchecked	Unchecked	Unchecked	Unchecked	Unchecked	Checked	Unchecked	Unchecked
86	9th	Male	White		No	Checked	Checked	Unchecked	Unchecked	Individual	No, but I did a science fair project to satisfy a school project requirement.	Optional	Because I know it is a lot of work and I think people should only have to do this work if they want to and should not be forced.	Optional	So that only people that want to succeed move on to further rounds and are not surpasses by someone who doesn't care.	Checked	Checked	Checked	Checked	Unchecked	Checked	Checked	Checked	Checked	Unchecked		Checked	Unchecked	Unchecked	Unchecked	Unchecked	Unchecked	Unchecked	Checked	Checked	Unchecked		Unchecked	Unchecked	Unchecked	Checked	Unchecked	Checked	Checked	Unchecked	Checked	Unchecked	Unchecked
87	9th	Female	Black or African American		No	Checked	Checked	Unchecked	Unchecked	Team	Yes	Optional	Teachers don't always inform students that they need to do science fair. Some even wait till the last minute to tell their students. Students are also required to do Scienteer which I believe is unnecessary since we have science journals. While doing science fair students also had to do history fair, homework, and projects assigned by other teachers. It puts unwanted stress on the kids for a boar…	Optional	Students should once again be able to choose what they want to do. Teachers should not force a child who doesn't want to advance, because they think they did a good job. It's all up to the students if they want to advance.	Checked	Checked	Checked	Checked	Checked	Checked	Checked	Checked	Checked	Unchecked		Checked	Unchecked	Unchecked	Checked	Unchecked	Unchecked	Unchecked	Unchecked	Unchecked	Unchecked		Unchecked	Unchecked	Unchecked	Unchecked	Unchecked	Checked	Checked	Checked	Checked	Unchecked	Unchecked
88	9th	Female	White		No	Checked	Unchecked	Unchecked	Unchecked	Individual	Yes	Optional		Optional		Unchecked	Unchecked	Unchecked	Checked	Checked	Unchecked	Unchecked	Checked	Unchecked	Unchecked		Unchecked	Unchecked	Unchecked	Checked	Checked	Unchecked	Unchecked	Checked	Unchecked	Unchecked		Checked	Unchecked	Unchecked	Unchecked	Unchecked	Checked	Checked	Unchecked	Checked	Unchecked	Unchecked
89	11th	Female	White		No	Unchecked	Unchecked	Unchecked	Unchecked	Team	No	Optional		Optional		Checked	Unchecked	Unchecked	Checked	Checked	Checked	Unchecked	Checked	Checked	Unchecked		Unchecked	Unchecked	Unchecked	Checked	Unchecked	Checked	Unchecked	Unchecked	Unchecked	Unchecked		Unchecked	Unchecked	Checked	Checked	Unchecked	Checked	Unchecked	Unchecked	Unchecked	Unchecked	Unchecked
90	11th	Female	Asian		No	Checked	Unchecked	Unchecked	Unchecked	Team	No	Optional		Optional		Unchecked	Unchecked	Unchecked	Checked	Checked	Checked	Unchecked	Checked	Checked	Unchecked		Unchecked	Unchecked	Unchecked	Checked	Unchecked	Checked	Unchecked	Checked	Checked	Unchecked		Unchecked	Unchecked	Unchecked	Unchecked	Unchecked	Checked	Unchecked	Unchecked	Checked	Unchecked	Unchecked
91	11th	Female	Asian		No	Unchecked	Unchecked	Unchecked	Unchecked	Team	No	Optional		Optional		Unchecked	Unchecked	Unchecked	Unchecked	Unchecked	Unchecked	Unchecked	Unchecked	Unchecked	Unchecked		Unchecked	Unchecked	Unchecked	Unchecked	Unchecked	Unchecked	Unchecked	Unchecked	Unchecked	Unchecked		Unchecked	Unchecked	Unchecked	Unchecked	Unchecked	Unchecked	Unchecked	Unchecked	Unchecked	Unchecked	Unchecked
92	9th	Female	Asian		No	Checked	Unchecked	Unchecked	Unchecked	Team	No, but I did a science fair project to satisfy a school project requirement.	Optional	because a lot of people don't have time to do it.	Optional	because a lot of students don't have a lot of time like other student.	Unchecked	Unchecked	Unchecked	Checked	Checked	Unchecked	Unchecked	Unchecked	Unchecked	Unchecked		Unchecked	Unchecked	Unchecked	Checked	Checked	Unchecked	Unchecked	Unchecked	Unchecked	Unchecked		Unchecked	Unchecked	Checked	Unchecked	Unchecked	Unchecked	Unchecked	Unchecked	Unchecked	Unchecked	Unchecked
93	10th	Female	Black or African American		No	Checked	Unchecked	Unchecked	Unchecked	Team	Yes	Optional	Not everyone has the time to do Personal project and science fair, it just made things too stressful.	Optional	Not everyone has the resources to go to competition.	Checked	Checked	Checked	Checked	Checked	Checked	Checked	Checked	Checked	Unchecked		Unchecked	Unchecked	Unchecked	Checked	Unchecked	Unchecked	Unchecked	Unchecked	Unchecked	Unchecked		Unchecked	Checked	Checked	Checked	Unchecked	Unchecked	Checked	Checked	Checked	Unchecked	Unchecked
94	12th	Female	Black or African American		Yes	Checked	Unchecked	Unchecked	Unchecked	Team	Yes	Optional		Optional		Unchecked	Unchecked	Unchecked	Checked	Unchecked	Checked	Unchecked	Unchecked	Unchecked	Unchecked		Unchecked	Unchecked	Unchecked	Unchecked	Checked	Unchecked	Unchecked	Unchecked	Unchecked	Unchecked		Unchecked	Unchecked	Unchecked	Unchecked	Unchecked	Checked	Unchecked	Unchecked	Checked	Unchecked	Unchecked
95	9th	Female	Asian		No	Checked	Unchecked	Unchecked	Unchecked	Individual	Yes	Optional	Since it was required, many people tried to not get in. Although still advanced. This is unfair to those who do want to compete and win specific achievements.	Optional	Since it was required, many people tried to not get in. Although still advanced. This is unfair to those who do want to compete and win specific achievements.	Checked	Checked	Checked	Checked	Checked	Checked	Checked	Checked	Checked	Unchecked		Checked	Checked	Unchecked	Unchecked	Unchecked	Unchecked	Unchecked	Checked	Unchecked	Unchecked		Unchecked	Unchecked	Unchecked	Checked	Unchecked	Unchecked	Checked	Unchecked	Checked	Unchecked	Unchecked
96	9th	Male	Hispanic or Latino		Yes	Checked	Unchecked	Unchecked	Unchecked	Individual	Yes	Optional		Required		Checked	Unchecked	Unchecked	Unchecked	Unchecked	Unchecked	Unchecked	Unchecked	Unchecked	Unchecked		Unchecked	Unchecked	Unchecked	Checked	Unchecked	Unchecked	Unchecked	Unchecked	Unchecked	Unchecked		Unchecked	Checked	Unchecked	Unchecked	Unchecked	Unchecked	Unchecked	Unchecked	Unchecked	Unchecked	Unchecked
97	9th	Male	Black or African American		No	Checked	Unchecked	Unchecked	Unchecked	Individual	Yes	Optional	Only those who choose to participate in science fair will show true interest and hard work.	Optional	Someone's successfull idea can be stolen by others who take part in science fair.	Unchecked	Unchecked	Unchecked	Checked	Checked	Checked	Checked	Checked	Checked	Unchecked		Unchecked	Unchecked	Unchecked	Unchecked	Checked	Unchecked	Unchecked	Checked	Checked	Unchecked		Unchecked	Checked	Unchecked	Checked	Checked	Checked	Unchecked	Unchecked	Checked	Unchecked	Unchecked
98	9th	Male	Black or African American		No	Checked	Unchecked	Unchecked	Unchecked	Individual	Yes	Optional	Only those who choose to participate in science fair will show true interest and hard work.	Optional	Someone's successfull idea can be stolen by others who take part in science fair.	Unchecked	Unchecked	Unchecked	Checked	Checked	Checked	Checked	Checked	Checked	Unchecked		Unchecked	Unchecked	Unchecked	Unchecked	Checked	Unchecked	Unchecked	Checked	Checked	Unchecked		Unchecked	Checked	Unchecked	Checked	Checked	Checked	Unchecked	Unchecked	Checked	Unchecked	Unchecked
99	9th	Female	Asian		No	Checked	Unchecked	Unchecked	Unchecked	Individual	Yes	Optional		Optional		Unchecked	Unchecked	Checked	Checked	Checked	Checked	Checked	Checked	Checked	Unchecked		Unchecked	Unchecked	Unchecked	Checked	Checked	Unchecked	Unchecked	Checked	Unchecked	Unchecked		Unchecked	Checked	Checked	Checked	Unchecked	Checked	Checked	Checked	Checked	Unchecked	Unchecked
100	12th	Male	Asian		Yes	Checked	Checked	Unchecked	Unchecked	Individual	No, but I did a science fair project to satisfy a school project requirement.	Optional	There should be student motivation for optimal effort.	Optional	Same reason as befofe	Checked	Unchecked	Unchecked	Checked	Unchecked	Checked	Unchecked	Checked	Checked	Unchecked		Checked	Unchecked	Unchecked	Unchecked	Unchecked	Unchecked	Unchecked	Unchecked	Unchecked	Unchecked		Unchecked	Unchecked	Checked	Unchecked	Unchecked	Unchecked	Unchecked	Unchecked	Unchecked	Unchecked	Unchecked
101	10th	Female	Asian		Yes	Checked	Checked	Checked	Checked	Individual	No, but I did a science fair project to satisfy a school project requirement.	Optional	So people are more motivated to take their own initiative in research	Required	its fun	Unchecked	Unchecked	Unchecked	Checked	Unchecked	Checked	Unchecked	Checked	Checked	Unchecked		Unchecked	Unchecked	Unchecked	Checked	Unchecked	Unchecked	Unchecked	Checked	Checked	Unchecked		Unchecked	Unchecked	Checked	Unchecked	Unchecked	Checked	Unchecked	Unchecked	Checked	Unchecked	Unchecked
102	9th	Female	White		No	Checked	Checked	Unchecked	Unchecked	Individual	No, but I did a science fair project to satisfy a school project requirement.	Optional		Optional		Unchecked	Unchecked	Unchecked	Checked	Checked	Unchecked	Unchecked	Unchecked	Unchecked	Unchecked		Unchecked	Unchecked	Unchecked	Unchecked	Unchecked	Unchecked	Unchecked	Unchecked	Unchecked	Unchecked		Unchecked	Unchecked	Unchecked	Unchecked	Unchecked	Unchecked	Unchecked	Unchecked	Unchecked	Unchecked	Unchecked
103	10th	Female	Hispanic or Latino		Yes	Checked	Checked	Unchecked	Unchecked	Individual	Yes	Required	Many kids have extraordinary ideas but feel preassured by their peer to not try as hard so if everyone does the science fair they will actually try.	Optional	They don't need negativity in their lives.	Unchecked	Checked	Unchecked	Checked	Checked	Unchecked	Unchecked	Checked	Checked	Unchecked		Unchecked	Unchecked	Checked	Checked	Checked	Unchecked	Unchecked	Checked	Unchecked	Unchecked		Unchecked	Checked	Checked	Checked	Checked	Checked	Checked	Checked	Checked	Unchecked	Unchecked
104	9th	Male	White		No	Checked	Unchecked	Unchecked	Unchecked	Individual	Yes	Optional	I chose this answer because not all students are comfortable in standing in front of an audience and presenting, and so they should not be forced to.	Optional	I chose this answer because not all students are competitive.	Checked	Checked	Checked	Checked	Checked	Checked	Checked	Checked	Checked	Unchecked		Checked	Unchecked	Unchecked	Checked	Checked	Unchecked	Unchecked	Unchecked	Unchecked	Unchecked		Checked	Unchecked	Unchecked	Unchecked	Unchecked	Unchecked	Unchecked	Unchecked	Unchecked	Unchecked	Unchecked
105	12th	Male	Asian		Yes	Checked	Checked	Unchecked	Unchecked	Individual	No, but I did a science fair project to satisfy a school project requirement.	Optional		Optional		Checked	Unchecked	Unchecked	Unchecked	Unchecked	Unchecked	Unchecked	Unchecked	Unchecked	Unchecked		Checked	Unchecked	Unchecked	Unchecked	Unchecked	Unchecked	Unchecked	Unchecked	Unchecked	Unchecked		Checked	Unchecked	Unchecked	Unchecked	Unchecked	Unchecked	Unchecked	Unchecked	Unchecked	Unchecked	Unchecked
106	10th	Female	Asian		Yes	Checked	Checked	Checked	Checked	Individual	No, but I did a science fair project to satisfy a school project requirement.	Optional	So people are more motivated to take their own initiative in research	Required	its fun	Unchecked	Unchecked	Unchecked	Checked	Unchecked	Checked	Unchecked	Checked	Checked	Unchecked		Unchecked	Unchecked	Unchecked	Checked	Unchecked	Unchecked	Unchecked	Checked	Checked	Unchecked		Unchecked	Unchecked	Checked	Unchecked	Unchecked	Checked	Unchecked	Unchecked	Checked	Unchecked	Unchecked
107	12th	Male	Asian		Yes	Checked	Checked	Unchecked	Unchecked	Individual	No, but I did a science fair project to satisfy a school project requirement.	Optional		Optional		Checked	Unchecked	Unchecked	Unchecked	Unchecked	Unchecked	Unchecked	Unchecked	Unchecked	Unchecked		Checked	Unchecked	Unchecked	Unchecked	Unchecked	Unchecked	Unchecked	Unchecked	Unchecked	Unchecked		Unchecked	Unchecked	Checked	Unchecked	Unchecked	Unchecked	Unchecked	Unchecked	Unchecked	Unchecked	Unchecked
108	11th	Male	Hispanic or Latino		Yes	Checked	Unchecked	Unchecked	Unchecked	Individual	Yes	Optional	I believe Science Fair participation should be optional for High School Seniors because it corresponds with the same time that they have to apply for their college applications.	Optional	I believe Science Fair participation should be optional for High School Seniors because it corresponds with the same time that they have to apply for their college applications.	Checked	Checked	Checked	Checked	Checked	Checked	Unchecked	Checked	Checked	Unchecked		Checked	Unchecked	Unchecked	Unchecked	Checked	Unchecked	Unchecked	Unchecked	Unchecked	Unchecked		Unchecked	Checked	Checked	Checked	Unchecked	Checked	Checked	Unchecked	Checked	Unchecked	Unchecked
109	10th	Female	Black or African American		Yes	Checked	Unchecked	Unchecked	Unchecked	Team	Yes	Optional		Optional		Checked	Checked	Checked	Checked	Checked	Checked	Checked	Checked	Checked	Unchecked		Unchecked	Checked	Unchecked	Checked	Checked	Unchecked	Unchecked	Unchecked	Unchecked	Unchecked		Unchecked	Checked	Unchecked	Unchecked	Unchecked	Checked	Checked	Unchecked	Checked	Unchecked	Unchecked
110	10th	Male	Hispanic or Latino		No	Checked	Unchecked	Unchecked	Unchecked	Team	Yes	Optional	Because a lot of people don't have that much time to do them at home or if they are on a team it is hard to make time to go to each others house for the experiment.	Optional	Because a lot of people don't like to show other people all the work they did or some just don't want to compete.	Checked	Unchecked	Unchecked	Checked	Checked	Checked	Unchecked	Checked	Unchecked	Unchecked		Unchecked	Unchecked	Unchecked	Unchecked	Checked	Unchecked	Unchecked	Checked	Unchecked	Unchecked		Unchecked	Checked	Unchecked	Checked	Unchecked	Checked	Unchecked	Checked	Unchecked	Unchecked	Unchecked
111	9th	Female	Asian		No	Checked	Unchecked	Unchecked	Unchecked	Team	No, but I did a science fair project to satisfy a school project requirement.	Optional	because some people don't speak English so that hard	Optional	because it there own if they want to do it	Checked	Unchecked	Unchecked	Unchecked	Unchecked	Unchecked	Unchecked	Unchecked	Unchecked	Unchecked		Checked	Unchecked	Unchecked	Unchecked	Unchecked	Unchecked	Unchecked	Unchecked	Unchecked	Checked		Checked	Unchecked	Unchecked	Unchecked	Unchecked	Unchecked	Unchecked	Unchecked	Unchecked	Unchecked	Unchecked
112	9th	Female	Hispanic or Latino		No	Checked	Checked	Unchecked	Unchecked	Individual	Yes	Optional	I don't think the stress is of having to pick a topic you will not enjoy or have fun with because you are force to enjoy it is worth it. Most students just copy and paste science fair projects from online because they are forced to, not because the enjoy it. It should just be optional.	Required	Because now its higher level, competition. It should be required.	Unchecked	Unchecked	Unchecked	Checked	Checked	Checked	Unchecked	Unchecked	Checked	Unchecked		Checked	Checked	Checked	Checked	Checked	Checked	Unchecked	Checked	Checked	Unchecked		Unchecked	Unchecked	Unchecked	Unchecked	Unchecked	Checked	Unchecked	Unchecked	Checked	Unchecked	Unchecked
113	10th	Male	White		No	Checked	Unchecked	Unchecked	Unchecked	Team	Yes	Optional	some kids like me, don't find science and chemistry cool. id rather do math or history. just depends on what interests you	Optional	someone might not find it cool or interesting	Checked	Unchecked	Unchecked	Checked	Checked	Unchecked	Unchecked	Checked	Checked	Unchecked		Checked	Checked	Unchecked	Checked	Checked	Unchecked	Unchecked	Checked	Checked	Unchecked		Unchecked	Unchecked	Checked	Checked	Checked	Checked	Unchecked	Checked	Unchecked	Unchecked	Unchecked
114	10th	Male	Asian		Yes	Unchecked	Unchecked	Unchecked	Unchecked	Team	Yes	Optional		Optional		Checked	Unchecked	Checked	Checked	Checked	Checked	Unchecked	Checked	Checked	Unchecked		Unchecked	Unchecked	Unchecked	Checked	Checked	Unchecked	Unchecked	Checked	Unchecked	Unchecked		Unchecked	Checked	Unchecked	Unchecked	Unchecked	Unchecked	Unchecked	Unchecked	Unchecked	Unchecked	Unchecked
115	10th	Female	White		No	Checked	Unchecked	Unchecked	Unchecked	Team	Yes	Optional	The science fair project was a little stressful.	Optional		Checked	Checked	Checked	Checked	Unchecked	Checked	Checked	Checked	Checked	Unchecked		Checked	Checked	Unchecked	Checked	Unchecked	Unchecked	Unchecked	Checked	Unchecked	Unchecked		Unchecked	Unchecked	Unchecked	Unchecked	Unchecked	Unchecked	Unchecked	Unchecked	Unchecked	Unchecked	Unchecked
116	10th	Female	White		Yes	Checked	Unchecked	Unchecked	Unchecked	Individual	Yes	Required	It's informative and gives students an opportunity to really look into things they're interested in.	Optional	Competition is not for everyone, and I find it funny that people compete with scientific research that most of the time can be assumed.	Checked	Checked	Checked	Checked	Unchecked	Unchecked	Checked	Checked	Checked	Unchecked		Unchecked	Unchecked	Unchecked	Checked	Unchecked	Unchecked	Unchecked	Checked	Unchecked	Unchecked		Unchecked	Checked	Unchecked	Checked	Unchecked	Checked	Unchecked	Unchecked	Checked	Unchecked	Unchecked
117	9th	Female	White		No	Checked	Unchecked	Unchecked	Unchecked	Individual	Yes	Optional	I think that Science Fair should be optional because some students simply do not have the time nor the want to do science fair projects.	Optional		Checked	Checked	Checked	Checked	Checked	Checked	Unchecked	Checked	Checked	Unchecked		Checked	Unchecked	Unchecked	Checked	Unchecked	Unchecked	Unchecked	Unchecked	Unchecked	Unchecked		Unchecked	Unchecked	Unchecked	Unchecked	Unchecked	Checked	Unchecked	Unchecked	Checked	Unchecked	Unchecked
118	10th	Female	White		Yes	Checked	Unchecked	Unchecked	Unchecked	Individual	No, but I did a science fair project to satisfy a school project requirement.	Required	It gives you experience with doing an experiment.	Optional	You don't have to compete to learn.	Checked	Checked	Checked	Checked	Checked	Checked	Unchecked	Checked	Checked	Unchecked		Checked	Unchecked	Unchecked	Checked	Unchecked	Unchecked	Unchecked	Unchecked	Unchecked	Unchecked		Unchecked	Unchecked	Unchecked	Checked	Unchecked	Checked	Unchecked	Unchecked	Checked	Unchecked	Unchecked
119	9th	Male	Asian		No	Checked	Unchecked	Unchecked	Unchecked	Individual	Yes	Optional	Science Fair was pretty stressful for me because i had to worry about my project since I was not home during the holiday to check on it	Optional	If students do not want to participate in a competition they do not have to.	Checked	Checked	Checked	Checked	Checked	Checked	Checked	Checked	Checked	Unchecked		Checked	Unchecked	Unchecked	Unchecked	Unchecked	Unchecked	Unchecked	Unchecked	Unchecked	Unchecked		Unchecked	Unchecked	Unchecked	Checked	Unchecked	Unchecked	Checked	Unchecked	Checked	Unchecked	Unchecked
120	10th	Male	Hispanic or Latino		Yes	Checked	Unchecked	Unchecked	Unchecked	Individual	Yes	Optional	People shouldn't be forced into doing such projects, they should have the option to learn something they enjoy, not get the government to force them to do so as stated earlier.	Optional	People shouldn't be forced into doing such projects, they should have the option to learn something they enjoy, not get the government to force them to do so as stated earlier.	Checked	Checked	Checked	Unchecked	Checked	Unchecked	Unchecked	Unchecked	Unchecked	Unchecked		Checked	Checked	Unchecked	Unchecked	Unchecked	Unchecked	Unchecked	Unchecked	Unchecked	Unchecked		Checked	Checked	Checked	Checked	Unchecked	Unchecked	Unchecked	Unchecked	Unchecked	Unchecked	Unchecked
121	11th	Female	Hispanic or Latino		Yes	Checked	Unchecked	Unchecked	Unchecked	Team	Yes	Optional	Most people take it as a joke/dreaded task and there's no motivation to do it, other than to not fail one's science class.	Optional	If it's something you're truly interested in, then you should do it to achieve something and learn through the process. If you're required to do it, then you're forcefully making a last minute project with bad data that waste everyone else's time.	Unchecked	Checked	Unchecked	Checked	Checked	Checked	Unchecked	Checked	Checked	Unchecked		Unchecked	Unchecked	Unchecked	Unchecked	Checked	Unchecked	Unchecked	Checked	Unchecked	Unchecked		Unchecked	Checked	Unchecked	Checked	Unchecked	Checked	Unchecked	Unchecked	Checked	Unchecked	Unchecked
122	9th	Male	Asian		No	Checked	Unchecked	Unchecked	Unchecked	Team	Yes	Required	Because learning the scientific method through a science fair project is probably the best way to learn it.	Optional	I don't think competitions are necessary to learn. Yes, they are good in The sense that they make people work hard to win. However I don't think they r necessary and should be made optional	Checked	Checked	Checked	Unchecked	Checked	Unchecked	Checked	Checked	Checked	Unchecked		Checked	Unchecked	Unchecked	Unchecked	Checked	Unchecked	Unchecked	Unchecked	Unchecked	Unchecked		Unchecked	Unchecked	Unchecked	Checked	Unchecked	Checked	Checked	Checked	Checked	Unchecked	Unchecked
123	10th	Female	White		No	Checked	Unchecked	Unchecked	Unchecked	Team	Yes	Required	Allows use to know real problems and try to help	Optional	Some people might not want to compete	Checked	Checked	Unchecked	Checked	Checked	Checked	Unchecked	Checked	Checked	Unchecked		Unchecked	Checked	Unchecked	Checked	Checked	Unchecked	Unchecked	Checked	Unchecked	Unchecked		Checked	Unchecked	Checked	Checked	Unchecked	Checked	Unchecked	Unchecked	Checked	Unchecked	Unchecked
124	10th	Male	White		No	Checked	Unchecked	Unchecked	Unchecked	Team	Yes	Optional	The science fair takes a lot of time and effort outside of school which takes time away from other classes.	Optional	Some people just want to do the fair for fun and don't want to compete. Then when those people actually make it to regionals, they don't want to move on.	Checked	Checked	Checked	Checked	Checked	Checked	Checked	Checked	Checked	Unchecked		Unchecked	Unchecked	Unchecked	Checked	Checked	Unchecked	Unchecked	Checked	Unchecked	Unchecked		Unchecked	Unchecked	Unchecked	Unchecked	Unchecked	Checked	Checked	Checked	Checked	Unchecked	Unchecked
125	10th	Female	White		No	Checked	Unchecked	Unchecked	Unchecked	Individual	Yes	Optional	I believe that science fair added a lot of unnecessary stress and was not planned out well by the teachers. Very few students enjoyed it.	Optional	I have the same reasoning as above	Checked	Checked	Checked	Checked	Checked	Checked	Unchecked	Checked	Checked	Unchecked		Checked	Unchecked	Unchecked	Checked	Unchecked	Unchecked	Unchecked	Checked	Unchecked	Unchecked		Unchecked	Checked	Unchecked	Unchecked	Unchecked	Checked	Unchecked	Unchecked	Checked	Unchecked	Unchecked
126	10th	Female	White		No	Checked	Unchecked	Unchecked	Unchecked	Team	Yes	Required	because it gives people a chance to do something they probably wouldn't do if they didn't have to.	Required	It makes you try harder	Checked	Checked	Checked	Checked	Checked	Checked	Checked	Checked	Checked	Unchecked		Unchecked	Unchecked	Unchecked	Checked	Checked	Unchecked	Unchecked	Checked	Unchecked	Unchecked		Unchecked	Checked	Unchecked	Checked	Unchecked	Checked	Unchecked	Unchecked	Checked	Unchecked	Unchecked
127	10th	Female	White		Yes	Checked	Unchecked	Unchecked	Unchecked	Team	Yes	Optional	They are stressful and take up a lot of valuable time	Required	If competition, then if you signed up then you should have a project	Checked	Checked	Checked	Checked	Unchecked	Checked	Checked	Checked	Checked	Unchecked		Unchecked	Unchecked	Unchecked	Unchecked	Unchecked	Unchecked	Unchecked	Checked	Checked	Checked	Dance experience	Checked	Checked	Checked	Checked	Checked	Unchecked	Checked	Checked	Checked	Unchecked	Unchecked
128	10th	Female	Black or African American		Yes	Checked	Unchecked	Unchecked	Unchecked	Individual	Yes	Optional	I believe it should be optional because many people have other school activities to do and may not have time for it.	Required	I believe it should be required because they made a commitment and moved on and should carry out the project.	Checked	Checked	Checked	Checked	Checked	Checked	Checked	Checked	Checked	Unchecked		Checked	Unchecked	Checked	Unchecked	Unchecked	Unchecked	Unchecked	Checked	Unchecked	Unchecked		Checked	Checked	Checked	Checked	Checked	Unchecked	Checked	Unchecked	Unchecked	Unchecked	Unchecked
129	10th	Male	Asian		No	Checked	Unchecked	Unchecked	Unchecked	Individual	Yes	Optional	Science fair should be an option because the work load was annoying, and for the restrictions on doing a project that was just junk.	Optional	Not as important as getting an A in other classes.	Checked	Checked	Checked	Checked	Checked	Checked	Unchecked	Checked	Checked	Checked	Imagination	Unchecked	Unchecked	Unchecked	Unchecked	Unchecked	Unchecked	Unchecked	Unchecked	Unchecked	Checked	Just me	Unchecked	Unchecked	Unchecked	Unchecked	Unchecked	Unchecked	Unchecked	Unchecked	Unchecked	Unchecked	Unchecked
130	12th	Female	Hispanic or Latino		No	Checked	Checked	Unchecked	Unchecked	Team	No, but I did a science fair project to satisfy a school project requirement.	Required	Will give us an incentive to prepare for science classes in college if major is science based.	Optional	Not all students wish to go further with their project.	Checked	Unchecked	Unchecked	Checked	Checked	Checked	Unchecked	Checked	Checked	Unchecked		Unchecked	Unchecked	Unchecked	Checked	Checked	Unchecked	Unchecked	Unchecked	Unchecked	Unchecked		Unchecked	Unchecked	Unchecked	Unchecked	Unchecked	Checked	Unchecked	Unchecked	Checked	Unchecked	Unchecked
131	10th	Female	Black or African American		Yes	Unchecked	Unchecked	Unchecked	Unchecked	Team	Yes	Optional		Optional		Unchecked	Checked	Unchecked	Checked	Checked	Checked	Checked	Checked	Checked	Unchecked		Unchecked	Unchecked	Unchecked	Unchecked	Unchecked	Unchecked	Unchecked	Checked	Unchecked	Unchecked		Checked	Unchecked	Checked	Unchecked	Unchecked	Checked	Unchecked	Checked	Checked	Unchecked	Unchecked
132	10th	Female	Asian		No	Checked	Unchecked	Unchecked	Unchecked	Individual	Yes	Optional	I think that it should be optional, but if you do it, you get benefitted.	Optional	Same reason as stated above, but if you complete the project then you should have to compete.	Checked	Checked	Checked	Checked	Checked	Checked	Checked	Checked	Checked	Unchecked		Checked	Unchecked	Unchecked	Checked	Unchecked	Unchecked	Unchecked	Checked	Unchecked	Unchecked		Unchecked	Unchecked	Unchecked	Unchecked	Unchecked	Checked	Checked	Unchecked	Checked	Unchecked	Checked	Just checks with grammar and spelling, and making sure the rubric is followed exactly.
133	11th	Male	White		No	Checked	Unchecked	Unchecked	Unchecked	Individual	No	Optional	The extra work required for a science fair may be too much for busier people, unless we're given more time in class.	Optional	Projects done for completion are never done well.	Checked	Checked	Checked	Checked	Checked	Checked	Unchecked	Unchecked	Checked	Unchecked		Unchecked	Unchecked	Unchecked	Checked	Unchecked	Unchecked	Unchecked	Unchecked	Checked	Unchecked		Unchecked	Unchecked	Checked	Checked	Unchecked	Checked	Unchecked	Unchecked	Checked	Unchecked	Unchecked
134	10th		White		Yes	Checked	Unchecked	Unchecked	Unchecked	Individual	Yes	Optional	Not everyone may have resources to do science fair	Optional	See above	Checked	Checked	Checked	Checked	Checked	Unchecked	Checked	Checked	Checked	Unchecked		Checked	Unchecked	Checked	Unchecked	Unchecked	Unchecked	Unchecked	Checked	Checked	Unchecked		Unchecked	Checked	Checked	Checked	Unchecked	Checked	Checked	Checked	Checked	Unchecked	Unchecked
135	9th	Female	Other	Asian/ Latin American	No	Checked	Unchecked	Unchecked	Unchecked	Individual	Yes	Optional	Some people are just not interested in science fairs.	Optional	Some people just do not like science fairs.	Checked	Checked	Checked	Checked	Unchecked	Checked	Checked	Unchecked	Unchecked	Unchecked		Checked	Unchecked	Unchecked	Unchecked	Unchecked	Unchecked	Unchecked	Unchecked	Unchecked	Unchecked		Unchecked	Checked	Unchecked	Checked	Unchecked	Unchecked	Unchecked	Checked	Unchecked	Unchecked	Unchecked
136	9th	Male	Asian		No	Checked	Unchecked	Unchecked	Unchecked	Team	Yes	Optional	People who are unwilling to perform an experiment will choose easy and simple projects that do not lead to interesting observations or give new answers.	Optional	Competitions can take time from those who have passion in non-science subjects.	Checked	Checked	Checked	Checked	Checked	Checked	Checked	Checked	Checked	Unchecked		Unchecked	Checked	Unchecked	Unchecked	Checked	Unchecked	Unchecked	Checked	Unchecked	Unchecked		Checked	Unchecked	Unchecked	Unchecked	Unchecked	Checked	Checked	Unchecked	Unchecked	Unchecked	Unchecked
137	12th	Male	Hispanic or Latino		Yes	Checked	Checked	Unchecked	Unchecked	Individual	Yes	Optional	I am really busy doing more important stuff like doing scholarships or important work for AP classes to be bothered by stuff like this. It's annoying and it's wasting my time.	Optional	I don't want to be forced to compete in something I'm not interested in.	Checked	Checked	Checked	Checked	Checked	Checked	Checked	Checked	Checked	Unchecked		Unchecked	Unchecked	Unchecked	Checked	Checked	Unchecked	Unchecked	Unchecked	Unchecked	Unchecked		Unchecked	Unchecked	Unchecked	Checked	Unchecked	Unchecked	Checked	Unchecked	Checked	Unchecked	Unchecked
138	9th	Female	White		No	Checked	Unchecked	Unchecked	Unchecked	Individual	Yes	Optional	It's a big commitment, so I think you should choose to do it if you do it.	Optional	People don't always want to compete against others.	Checked	Checked	Checked	Checked	Checked	Checked	Unchecked	Checked	Unchecked	Unchecked		Checked	Unchecked	Unchecked	Checked	Unchecked	Checked	Unchecked	Checked	Unchecked	Unchecked		Unchecked	Checked	Unchecked	Unchecked	Unchecked	Checked	Unchecked	Unchecked	Unchecked	Unchecked	Unchecked
139	9th	Female	White		No	Checked	Unchecked	Unchecked	Unchecked	Individual	Yes	Optional	I think it should be optional because it adds stress to the students.	Optional	I think it should be optional because it adds stress to the students.	Checked	Checked	Unchecked	Checked	Unchecked	Unchecked	Unchecked	Checked	Checked	Unchecked		Checked	Checked	Unchecked	Checked	Unchecked	Unchecked	Unchecked	Checked	Unchecked	Unchecked		Unchecked	Unchecked	Unchecked	Unchecked	Unchecked	Checked	Unchecked	Unchecked	Unchecked	Unchecked	Unchecked
140	9th	Female	Asian		No	Checked	Unchecked	Unchecked	Unchecked	Team	Yes	Optional	Some students can't handle the extra pressure.	Optional	Competition can be overwhelming.	Unchecked	Unchecked	Unchecked	Checked	Checked	Unchecked	Checked	Checked	Checked	Unchecked		Unchecked	Unchecked	Unchecked	Unchecked	Unchecked	Unchecked	Unchecked	Checked	Checked	Unchecked		Unchecked	Unchecked	Unchecked	Checked	Unchecked	Unchecked	Unchecked	Unchecked	Checked	Unchecked	Unchecked
141	9th	Female	Black or African American		No	Checked	Unchecked	Unchecked	Unchecked	Team	Yes	Optional		Optional		Checked	Checked	Checked	Checked	Checked	Checked	Checked	Checked	Checked	Unchecked		Checked	Unchecked	Unchecked	Checked	Unchecked	Unchecked	Unchecked	Checked	Checked	Unchecked		Checked	Checked	Checked	Checked	Checked	Checked	Checked	Checked	Checked	Checked	Unchecked
142	10th	Female	White		No	Checked	Unchecked	Unchecked	Unchecked	Team	Yes	Optional	It was extremely stressful and brings more work on top of the other chemistry work. It was a lot to handle.	Optional	Some students have no interest in moving on. I think that if students are required to participate in a science fair, than competition should be optional. If science fair is not required by every student, then competition should be required.	Checked	Checked	Checked	Checked	Checked	Checked	Checked	Checked	Checked	Unchecked		Checked	Unchecked	Unchecked	Unchecked	Unchecked	Unchecked	Unchecked	Checked	Checked	Unchecked		Unchecked	Checked	Checked	Unchecked	Unchecked	Checked	Unchecked	Unchecked	Checked	Unchecked	Unchecked
143	9th	Female	Asian		No	Checked	Unchecked	Unchecked	Unchecked	Individual	Yes	Required	Because it's really helpful for learning and a good experience. I hope that everyone can do it. It's also really fun!!!	Optional	Because some people don't have the time and permission to do the competition wise science fair.	Checked	Checked	Checked	Checked	Checked	Checked	Checked	Checked	Checked	Unchecked		Checked	Checked	Unchecked	Checked	Unchecked	Unchecked	Unchecked	Unchecked	Checked	Unchecked		Unchecked	Unchecked	Unchecked	Checked	Unchecked	Unchecked	Checked	Checked	Checked	Unchecked	Unchecked
144	9th	Female	Asian		No	Checked	Unchecked	Unchecked	Unchecked	Individual	Yes	Required	It is good for learning more about a topic and could help you understand more about the things you learn in class.	Optional	It should be for "fun" and not competition. It is more stressful if it is for competition.	Unchecked	Unchecked	Unchecked	Checked	Checked	Checked	Unchecked	Checked	Checked	Unchecked		Unchecked	Unchecked	Unchecked	Checked	Unchecked	Unchecked	Unchecked	Checked	Unchecked	Unchecked		Unchecked	Unchecked	Unchecked	Checked	Unchecked	Checked	Unchecked	Unchecked	Unchecked	Unchecked	Unchecked
145	9th	Female	White		No	Checked	Unchecked	Unchecked	Unchecked	Individual	Yes	Optional	I shouldn't be forced to do a huge project that costs money.	Optional	See above answer	Checked	Checked	Checked	Checked	Checked	Checked	Checked	Checked	Checked	Unchecked		Checked	Unchecked	Unchecked	Checked	Checked	Unchecked	Unchecked	Checked	Unchecked	Unchecked		Unchecked	Unchecked	Checked	Checked	Unchecked	Checked	Unchecked	Unchecked	Checked	Unchecked	Unchecked
146	9th	Male	White		No	Unchecked	Unchecked	Unchecked	Unchecked	Team	Yes	Optional	It's hard to force yourself come across an innovative idea which forces you to do the best project you can think of even though it isn't that good.	Optional	People who get nervous when presenting or people with bad projects shouldn't have to go through the embarrassment of presenting it to a large group of people.	Checked	Checked	Checked	Checked	Checked	Checked	Unchecked	Checked	Checked	Unchecked		Checked	Unchecked	Unchecked	Unchecked	Unchecked	Unchecked	Unchecked	Checked	Checked	Unchecked		Checked	Checked	Unchecked	Checked	Unchecked	Checked	Checked	Checked	Checked	Unchecked	Unchecked
147	9th	Female	Asian		No	Checked	Unchecked	Unchecked	Unchecked	Team	Yes	Required	It is a good chance to devlope presentation skills	Optional	Not all students are comfortable with competing, escpecially if they feel that their work is not as impressive as more competitive students	Checked	Checked	Checked	Checked	Checked	Checked	Checked	Checked	Checked	Unchecked		Unchecked	Unchecked	Unchecked	Unchecked	Unchecked	Unchecked	Unchecked	Checked	Unchecked	Unchecked		Unchecked	Unchecked	Checked	Unchecked	Unchecked	Checked	Unchecked	Unchecked	Checked	Unchecked	Unchecked
148						Checked	Unchecked	Unchecked	Unchecked							Unchecked	Unchecked	Unchecked	Unchecked	Unchecked	Unchecked	Unchecked	Unchecked	Unchecked	Unchecked		Unchecked	Unchecked	Unchecked	Unchecked	Unchecked	Unchecked	Unchecked	Unchecked	Unchecked	Unchecked		Checked	Unchecked	Unchecked	Unchecked	Unchecked	Checked	Unchecked	Unchecked	Checked	Unchecked	Unchecked
149	10th	Male	Hispanic or Latino		No	Checked	Unchecked	Unchecked	Unchecked	Individual	Yes	Required	It can make student choose something that they're interested, like a science field. Also it helps with researching skillls	Optional	The students may not be comfortable with doing that.	Checked	Checked	Unchecked	Checked	Checked	Checked	Unchecked	Checked	Unchecked	Unchecked		Checked	Checked	Unchecked	Checked	Unchecked	Unchecked	Unchecked	Checked	Unchecked	Unchecked		Unchecked	Unchecked	Unchecked	Unchecked	Checked	Checked	Unchecked	Unchecked	Checked	Unchecked	Unchecked
150	9th	Male	White		No	Checked	Unchecked	Unchecked	Unchecked	Individual	Yes	Required	It was a good lesson in project management and it is a good example of showing the full scientific process.	Optional	They should be optional because some people are just in it to learn whereas other do it to try and win,	Checked	Checked	Checked	Checked	Unchecked	Unchecked	Unchecked	Unchecked	Unchecked	Unchecked		Checked	Checked	Checked	Checked	Unchecked	Unchecked	Unchecked	Unchecked	Unchecked	Unchecked		Unchecked	Unchecked	Unchecked	Unchecked	Unchecked	Unchecked	Checked	Unchecked	Unchecked	Unchecked	Unchecked
151	10th	Female	Asian		Yes	Checked	Unchecked	Unchecked	Unchecked	Team	No, but I did a science fair project to satisfy a school project requirement.	Optional	Not everyone is interested in doing a science fair project, and I don't see why someone should be required to conduct an experiment. Also, it can give students more options to do other projects that they are more interested in.	Optional	If someone doesn't want to compete, they shouldn't be forced to.	Checked	Checked	Checked	Checked	Unchecked	Checked	Unchecked	Checked	Checked	Unchecked		Unchecked	Unchecked	Unchecked	Unchecked	Unchecked	Unchecked	Unchecked	Checked	Unchecked	Unchecked		Unchecked	Checked	Checked	Checked	Unchecked	Checked	Unchecked	Unchecked	Checked	Unchecked	Unchecked
152	10th	Female	White		Yes	Checked	Unchecked	Unchecked	Unchecked	Individual	Yes	Optional	Not everyone is very interested in science, so it may cause stress for some students.	Optional	Not everyone is very interested in science, so it may cause stress for some students.	Checked	Checked	Checked	Checked	Checked	Checked	Checked	Checked	Checked	Unchecked		Checked	Unchecked	Unchecked	Checked	Unchecked	Unchecked	Unchecked	Unchecked	Unchecked	Unchecked		Checked	Unchecked	Unchecked	Checked	Unchecked	Checked	Unchecked	Unchecked	Checked	Unchecked	Unchecked
153	9th	Male	White		No	Checked	Unchecked	Unchecked	Unchecked	Individual	Yes	Required	So it can show colleges that you know how to do research on topics thoroughly	Optional	Some people may be shy	Checked	Checked	Checked	Checked	Checked	Unchecked	Unchecked	Unchecked	Unchecked	Unchecked		Checked	Checked	Unchecked	Checked	Unchecked	Unchecked	Unchecked	Unchecked	Unchecked	Unchecked		Unchecked	Unchecked	Unchecked	Unchecked	Unchecked	Checked	Checked	Checked	Unchecked	Unchecked	Unchecked
154	10th	Female	Asian		Yes	Checked	Unchecked	Unchecked	Unchecked	Individual	Yes	Optional	Because there are other projects that I had this year, which was difficult to juggle.	Optional	Because it gets very nerve-wracking.	Checked	Checked	Checked	Checked	Checked	Checked	Unchecked	Unchecked	Unchecked	Unchecked		Checked	Unchecked	Unchecked	Checked	Checked	Unchecked	Unchecked	Unchecked	Unchecked	Unchecked		Checked	Unchecked	Unchecked	Checked	Unchecked	Checked	Checked	Unchecked	Unchecked	Unchecked	Unchecked
155	9th	Female	Asian		No	Checked	Unchecked	Unchecked	Unchecked	Team	Yes	Required	Science is a growing field in which much growth can be fostered, and kids should be allowed to explore their interests in it.	Optional	Some people's goals and interests may not align with the competition aspect of science fair. They should be given a choice.	Checked	Unchecked	Unchecked	Checked	Unchecked	Checked	Unchecked	Checked	Checked	Unchecked		Checked	Unchecked	Unchecked	Checked	Unchecked	Unchecked	Unchecked	Checked	Unchecked	Unchecked		Unchecked	Checked	Checked	Unchecked	Unchecked	Checked	Checked	Unchecked	Checked	Unchecked	Unchecked
156	9th	Female	White		No	Checked	Unchecked	Unchecked	Unchecked	Team	Yes	Optional	There are many other, better ways to teach students the skills they learn in doing the science fair. Also, the science fair is simply an added stress that looms over the students that are forced to participate and aren't gaining any knowledge that could help benefit them within their current science class.	Optional	When the students already don't feel the urge to do the science fair, pushing them into a competition setting is just unfair. Especially if the competition is in an after school setting. For example, the one day me and my partner had to present our project to the judges, I had to miss one of my very valuable dance team practices which added lots of stress into my life with Nationals coming up ver…	Checked	Checked	Checked	Checked	Checked	Checked	Checked	Checked	Checked	Unchecked		Checked	Unchecked	Unchecked	Unchecked	Checked	Unchecked	Unchecked	Checked	Unchecked	Unchecked		Unchecked	Unchecked	Unchecked	Unchecked	Unchecked	Checked	Unchecked	Unchecked	Checked	Unchecked	Checked	any kind of simple manual labor(help in final gluing of poster board, help receive all supplies, etc.)
157	10th	Male	Asian		Yes	Checked	Unchecked	Unchecked	Unchecked	Team	Yes	Optional	Most students rush their science fair project near the due date. The beneficial things that you're supposed to learn doesn't happen when you procrastinate on the project.	Optional	It would cause too much pressure.	Checked	Checked	Checked	Checked	Checked	Unchecked	Unchecked	Checked	Checked	Unchecked		Checked	Checked	Unchecked	Checked	Checked	Unchecked	Unchecked	Unchecked	Unchecked	Unchecked		Checked	Checked	Checked	Checked	Checked	Checked	Checked	Checked	Checked	Unchecked	Unchecked
158	11th	Male	White		No	Checked	Unchecked	Unchecked	Unchecked	Individual	Yes	Optional	It was a total waste of time that could have been better spent covering curriculum.	Optional	There is no point in requiring students with no interest in competing to compete.	Unchecked	Unchecked	Unchecked	Checked	Checked	Unchecked	Unchecked	Unchecked	Unchecked	Unchecked		Unchecked	Unchecked	Unchecked	Checked	Unchecked	Unchecked	Unchecked	Unchecked	Unchecked	Unchecked		Unchecked	Checked	Unchecked	Unchecked	Unchecked	Checked	Checked	Unchecked	Checked	Unchecked	Unchecked
159	9th	Female	White		No	Unchecked	Unchecked	Unchecked	Unchecked	Individual	Yes	Required	It's annoying, but it kinda forces everybody to actually learn and use their brains rather than just sitting around and doing notes and labs. And it makes you think harder.	Required	If it was completely optional, I don't think a lot of people would do it, either because they're too lazy, or they have some form of stage fright. Also, it kinda defeats the purpose of putting the information on a board if no one's really gonna see it.	Checked	Checked	Checked	Checked	Checked	Checked	Unchecked	Checked	Checked	Unchecked		Checked	Unchecked	Checked	Unchecked	Unchecked	Unchecked	Unchecked	Unchecked	Unchecked	Unchecked		Unchecked	Checked	Unchecked	Checked	Unchecked	Checked	Checked	Checked	Checked	Unchecked	Unchecked
160	11th	Female	White		No	Checked	Unchecked	Unchecked	Unchecked	Individual	Yes	Optional	Science fair should be optional because it does not apply to the material learned in class. The students who are interested in the fair will excel more if they are not competing against students who do not care.	Optional	For the same reasons listed above.	Checked	Checked	Unchecked	Checked	Unchecked	Checked	Unchecked	Unchecked	Unchecked	Unchecked		Unchecked	Unchecked	Unchecked	Unchecked	Unchecked	Unchecked	Unchecked	Unchecked	Unchecked	Checked	Myself	Unchecked	Unchecked	Unchecked	Unchecked	Unchecked	Checked	Unchecked	Unchecked	Checked	Unchecked	Unchecked
161	9th	Female	White		No	Checked	Unchecked	Unchecked	Unchecked	Individual	Yes	Optional	it puts a lot of stress on students	Optional	i think having it graded is enough	Checked	Checked	Checked	Checked	Checked	Checked	Checked	Unchecked	Unchecked	Unchecked		Checked	Checked	Unchecked	Checked	Unchecked	Unchecked	Unchecked	Unchecked	Unchecked	Unchecked		Unchecked	Unchecked	Checked	Unchecked	Unchecked	Checked	Unchecked	Unchecked	Checked	Unchecked	Unchecked
162	11th	Female	White		No	Checked	Unchecked	Unchecked	Unchecked	Individual	Yes	Optional	Science fair should be optional because it does not relate to the material we learn in class. It would benefit those who are interested more if they were not competing against those who don't care.	Optional	For the same reasons listed above.	Unchecked	Unchecked	Unchecked	Checked	Unchecked	Unchecked	Unchecked	Unchecked	Unchecked	Unchecked		Unchecked	Unchecked	Unchecked	Unchecked	Unchecked	Unchecked	Unchecked	Unchecked	Unchecked	Checked	Myself	Unchecked	Unchecked	Unchecked	Unchecked	Unchecked	Unchecked	Unchecked	Unchecked	Checked	Unchecked	Unchecked
163	10th	Female	Asian		No	Checked	Unchecked	Unchecked	Unchecked	Individual	Yes	Optional	It takes a lot of time to do and does not even benefit us that much. In addition to that, we are required to start the project after 2-3 weeks of the school year, and by that time, we do not even have that much knowledge about the particular subject.	Optional	Most of the people want to go to science fair just because they have to.	Unchecked	Unchecked	Unchecked	Unchecked	Unchecked	Unchecked	Unchecked	Checked	Unchecked	Unchecked		Unchecked	Unchecked	Unchecked	Unchecked	Unchecked	Unchecked	Unchecked	Checked	Unchecked	Unchecked		Checked	Checked	Unchecked	Unchecked	Unchecked	Unchecked	Unchecked	Unchecked	Unchecked	Unchecked	Unchecked
164	10th	Female	Asian		No	Checked	Unchecked	Unchecked	Unchecked	Individual	Yes	Optional	If you are passionate and curious about what you are researching in the science fair, you will participate. If you aren't curious or passionate about anything then you shouldn't be forced to participate.	Optional	If you are passionate and curious about what you are researching in the science fair, you will participate. If you aren't curious or passionate about anything then you shouldn't be forced to participate.	Checked	Checked	Checked	Checked	Checked	Checked	Unchecked	Checked	Checked	Unchecked		Checked	Unchecked	Unchecked	Checked	Unchecked	Unchecked	Unchecked	Unchecked	Unchecked	Unchecked		Checked	Checked	Checked	Checked	Checked	Checked	Checked	Checked	Checked	Unchecked	Unchecked
165	9th	Male	Asian		No	Unchecked	Unchecked	Unchecked	Unchecked	Team	Yes	Required		Optional		Checked	Checked	Checked	Checked	Checked	Checked	Checked	Checked	Checked	Unchecked		Checked	Unchecked	Unchecked	Checked	Checked	Unchecked	Unchecked	Unchecked	Unchecked	Unchecked		Unchecked	Unchecked	Unchecked	Checked	Unchecked	Checked	Unchecked	Unchecked	Unchecked	Unchecked	Unchecked
166	10th	Male	Black or African American		Yes	Checked	Unchecked	Unchecked	Unchecked	Individual	Yes	Required	It makes students work independently.	Optional	Some projects won't be good, so it's unfair to embarrass those students in the competition.	Checked	Checked	Unchecked	Unchecked	Unchecked	Checked	Unchecked	Checked	Checked	Unchecked		Unchecked	Unchecked	Unchecked	Checked	Unchecked	Unchecked	Unchecked	Checked	Unchecked	Unchecked		Unchecked	Unchecked	Checked	Unchecked	Unchecked	Checked	Unchecked	Unchecked	Checked	Unchecked	Unchecked
167	10th	Female	White			Checked	Unchecked	Unchecked	Unchecked	Individual	Yes	Required	I feel like the science fair is a good way for students to learn more about a science subject that they are interested in, especially if it is not necessarily taught in school.			Checked	Checked	Unchecked	Checked	Unchecked	Checked	Unchecked	Checked	Checked	Unchecked		Checked	Unchecked	Unchecked	Checked	Unchecked	Checked	Unchecked	Checked	Checked	Unchecked		Checked	Unchecked	Checked	Checked	Unchecked	Checked	Checked	Checked	Unchecked	Unchecked	Unchecked
168	9th	Female	Native Hawaiian or Other Pacific Islander		No	Checked	Unchecked	Unchecked	Unchecked	Team	Yes	Optional	Not everyone has the necessary time or interest to complete the their science fair project.	Optional	Not everyone like competition. Sometime they just want to do it for the experience or for fun.	Checked	Checked	Checked	Checked	Checked	Checked	Checked	Checked	Checked	Unchecked		Checked	Unchecked	Unchecked	Unchecked	Unchecked	Unchecked	Unchecked	Checked	Checked	Unchecked		Unchecked	Unchecked	Unchecked	Unchecked	Unchecked	Checked	Unchecked	Unchecked	Checked	Unchecked	Unchecked
169	10th	Male	Black or African American		Yes	Checked	Unchecked	Unchecked	Unchecked	Team	Yes	Required	All students should experience how to do science fair projects because it can help us for our futures.	Optional	Science fairs for competitions should be optional because many students don't wish to have science as their career when they're older so they might view it as a waste of time.	Checked	Checked	Checked	Checked	Checked	Checked	Checked	Checked	Checked	Unchecked		Checked	Unchecked	Unchecked	Checked	Unchecked	Unchecked	Unchecked	Checked	Unchecked	Unchecked		Checked	Checked	Unchecked	Unchecked	Unchecked	Unchecked	Unchecked	Unchecked	Unchecked	Unchecked	Unchecked
170	10th	Female	Other	Mixed race- African-America/ White	No	Checked	Unchecked	Unchecked	Unchecked	Team	Yes	Optional	It should be optional because some students do not like science as much and they find a hard time picking a category to focus on and carry out the procedure	Optional	Some students might feel like their projects aren't as good other students and that can make them feel less smart.	Checked	Checked	Checked	Checked	Checked	Checked	Checked	Checked	Checked	Unchecked		Checked	Unchecked	Unchecked	Unchecked	Unchecked	Unchecked	Unchecked	Unchecked	Unchecked	Checked	My partner	Checked	Unchecked	Unchecked	Checked	Unchecked	Checked	Unchecked	Unchecked	Checked	Unchecked	Unchecked
171	9th	Female	White		No	Checked	Unchecked	Unchecked	Unchecked	Team	Yes	Optional		Optional		Checked	Unchecked	Unchecked	Checked	Checked	Checked	Unchecked	Checked	Unchecked	Unchecked		Checked	Unchecked	Unchecked	Checked	Checked	Unchecked	Unchecked	Unchecked	Unchecked	Unchecked		Checked	Unchecked	Unchecked	Unchecked	Unchecked	Unchecked	Unchecked	Unchecked	Unchecked	Unchecked	Unchecked
172	11th	Male	Asian		Yes	Checked	Unchecked	Unchecked	Unchecked	Individual	No	Optional	It should be for people motivated. If its forced, it loses the magic and the actual passion going behind it.	Optional	I think competition is what pushes people to work on their project and make it amazing. That being said, nothing should be required, but rather strongly recommended.	Checked	Checked	Checked	Checked	Checked	Checked	Unchecked	Checked	Checked	Unchecked		Unchecked	Checked	Unchecked	Unchecked	Unchecked	Unchecked	Unchecked	Checked	Unchecked	Unchecked		Unchecked	Unchecked	Unchecked	Unchecked	Unchecked	Unchecked	Unchecked	Unchecked	Unchecked	Unchecked	Unchecked
173	9th	Male	Hispanic or Latino		No	Checked	Unchecked	Unchecked	Unchecked	Individual	Yes	Optional	When you look at it from the perspective of the school, yes, it's a great idea to allow students explore something they're passionate about in terms of science subjects. Now, what shows to be the case is the complete opposite. In fact, students have said that they didn't enroll into Biology Honors primarily because of the Science Fair. This means that the requirement for Science fair at the Honor…	Optional	The limit to ones tools in the project. Also for reasons listed under " Do you think Science Fair projects should be optional or required? (This need not be for competition)".	Checked	Unchecked	Checked	Checked	Checked	Checked	Unchecked	Unchecked	Unchecked	Unchecked		Checked	Unchecked	Unchecked	Unchecked	Unchecked	Unchecked	Unchecked	Unchecked	Unchecked	Unchecked		Unchecked	Unchecked	Unchecked	Checked	Unchecked	Unchecked	Checked	Checked	Checked	Unchecked	Unchecked
174	12th	Female	Other	Middle Eastern	No	Checked	Unchecked	Unchecked	Unchecked	Individual	No, but I did a science fair project to satisfy a school project requirement.	Optional	It requires quite a bit of work and commitment, so if it is required the likelihood of bad or rushed projects is more likely.	Optional	Not everyone likes to compete and it adds an extra layer of stress.	Checked	Checked	Checked	Unchecked	Checked	Unchecked	Unchecked	Checked	Checked	Unchecked		Checked	Unchecked	Unchecked	Checked	Checked	Unchecked	Unchecked	Unchecked	Unchecked	Unchecked		Unchecked	Checked	Unchecked	Checked	Checked	Checked	Unchecked	Unchecked	Checked	Unchecked	Unchecked
175	9th	Female	Asian		No	Checked	Unchecked	Unchecked	Unchecked	Individual	Yes	Optional	Not everyone is interested in that aspect of science and that makes science fair a burden on them.	Optional	Again not everyone is interested in it.	Unchecked	Unchecked	Unchecked	Checked	Unchecked	Checked	Unchecked	Checked	Checked	Unchecked		Unchecked	Unchecked	Unchecked	Checked	Unchecked	Unchecked	Unchecked	Checked	Unchecked	Unchecked		Unchecked	Checked	Unchecked	Checked	Unchecked	Unchecked	Unchecked	Unchecked	Unchecked	Unchecked	Unchecked
176	9th	Female	Asian		No	Checked	Unchecked	Unchecked	Unchecked	Team	Yes	Optional	Science fair should be given as an opportunity for people who are willing to actually participate for their passion for research. I believed most student take this as granted and not a educational experience	Optional	Competitions should be for those who are interested	Checked	Checked	Checked	Checked	Unchecked	Checked	Checked	Checked	Checked	Checked	Teammates	Checked	Unchecked	Unchecked	Checked	Unchecked	Unchecked	Unchecked	Checked	Checked	Checked	Teammate	Unchecked	Unchecked	Checked	Checked	Checked	Checked	Checked	Unchecked	Checked	Unchecked	Unchecked
177	11th	Female	Hispanic or Latino		Yes	Checked	Unchecked	Unchecked	Unchecked	Team	Yes	Optional	being an IB Student i don't have a lot of time to do both my class work and a project that i won't even benifit from	Optional	same as above	Unchecked	Unchecked	Unchecked	Checked	Unchecked	Checked	Checked	Checked	Checked	Unchecked		Unchecked	Unchecked	Unchecked	Checked	Unchecked	Unchecked	Unchecked	Checked	Unchecked	Unchecked		Unchecked	Unchecked	Checked	Unchecked	Unchecked	Checked	Unchecked	Unchecked	Checked	Unchecked	Unchecked
178	11th	Male	Asian		No	Unchecked	Unchecked	Unchecked	Unchecked	Team	Yes	Optional	They are a huge time waster and this one definitely made me prioritize something that should have been optional.	Optional	Nobody should be forced to do anything.	Checked	Checked	Checked	Checked	Checked	Checked	Checked	Checked	Checked	Unchecked		Checked	Checked	Checked	Checked	Checked	Unchecked	Unchecked	Checked	Checked	Unchecked		Checked	Unchecked	Unchecked	Unchecked	Unchecked	Checked	Checked	Unchecked	Unchecked	Unchecked	Unchecked
179	10th	Female			No	Checked	Unchecked	Unchecked	Unchecked	Team	No	Optional		Optional		Unchecked	Unchecked	Unchecked	Unchecked	Unchecked	Unchecked	Unchecked	Unchecked	Unchecked	Unchecked		Unchecked	Unchecked	Unchecked	Unchecked	Unchecked	Unchecked	Unchecked	Unchecked	Unchecked	Unchecked		Unchecked	Unchecked	Unchecked	Unchecked	Unchecked	Unchecked	Unchecked	Unchecked	Unchecked	Unchecked	Unchecked
180	9th	Female	White		No	Checked	Unchecked	Unchecked	Unchecked	Team	Yes	Optional	Not everyone has the time to do the reasearch along with responsibilities at home	Optional	Not everyone has the time	Checked	Checked	Checked	Checked	Checked	Unchecked	Unchecked	Checked	Checked	Unchecked		Unchecked	Checked	Unchecked	Unchecked	Checked	Unchecked	Unchecked	Unchecked	Unchecked	Unchecked		Unchecked	Checked	Unchecked	Unchecked	Unchecked	Checked	Unchecked	Unchecked	Checked	Unchecked	Unchecked
181	9th	Female	Black or African American		No	Checked	Unchecked	Unchecked	Unchecked	Individual	Yes	Optional	Because some people don't understand how to do it. Also if we don't want to compete or do it, we shouldn't have to.	Optional	Because you guys are already forcing us to do the project and if we are not trying to win and don't care about winning, then why compete.	Unchecked	Unchecked	Unchecked	Checked	Checked	Unchecked	Unchecked	Unchecked	Unchecked	Unchecked		Unchecked	Unchecked	Unchecked	Unchecked	Unchecked	Unchecked	Unchecked	Unchecked	Unchecked	Checked	No one	Unchecked	Unchecked	Unchecked	Unchecked	Unchecked	Unchecked	Unchecked	Checked	Unchecked	Unchecked	Unchecked
182	10th	Male	Hispanic or Latino		No	Checked	Unchecked	Unchecked	Unchecked	Individual	No, but I did a science fair project to satisfy a school project requirement.	Optional	Cuz some people won't want to do it	Required	Because you are competing	Checked	Unchecked	Unchecked	Unchecked	Unchecked	Checked	Unchecked	Unchecked	Unchecked	Unchecked		Unchecked	Unchecked	Unchecked	Checked	Unchecked	Unchecked	Unchecked	Unchecked	Unchecked	Unchecked		Unchecked	Unchecked	Unchecked	Unchecked	Unchecked	Unchecked	Unchecked	Unchecked	Unchecked	Checked	Unchecked
183	9th	Male	White		No	Checked	Unchecked	Unchecked	Unchecked	Team	Yes	Required	It helps kids learn more about the subject and gives them hands on opportunities	Optional	Because that is extra and not all people want to compete with other students	Checked	Unchecked	Checked	Checked	Unchecked	Unchecked	Unchecked	Unchecked	Unchecked	Unchecked		Checked	Unchecked	Checked	Checked	Unchecked	Unchecked	Unchecked	Unchecked	Unchecked	Unchecked		Unchecked	Unchecked	Checked	Unchecked	Unchecked	Unchecked	Unchecked	Unchecked	Checked	Unchecked	Unchecked
184	11th	Male	Asian		Yes	Checked	Unchecked	Unchecked	Unchecked	Team	No	Optional		Optional		Unchecked	Unchecked	Unchecked	Checked	Checked	Checked	Unchecked	Checked	Checked	Unchecked		Unchecked	Unchecked	Unchecked	Unchecked	Unchecked	Unchecked	Unchecked	Checked	Checked	Unchecked		Unchecked	Unchecked	Unchecked	Unchecked	Unchecked	Checked	Unchecked	Unchecked	Checked	Unchecked	Unchecked
185	9th	Male	Other	Half asian and Half white	No	Checked	Unchecked	Unchecked	Unchecked	Team	Yes	Required	Yes, It helps the student learn something on there own	Optional	since it took place during the winter where there were three delays, it could interfere with the students schedule.	Checked	Checked	Checked	Checked	Checked	Checked	Checked	Checked	Checked	Unchecked		Checked	Unchecked	Unchecked	Checked	Checked	Checked	Unchecked	Checked	Checked	Unchecked		Unchecked	Checked	Unchecked	Checked	Unchecked	Checked	Unchecked	Unchecked	Checked	Unchecked	Unchecked
186	9th	Male	White		No	Checked	Unchecked	Unchecked	Unchecked	Individual	Yes	Optional	Adding extra stress on kids can cause them to become inefficient in other subjects and units when the project is stressed at the same time	Optional	Competing may create a harmful atmosphere for introverts or sensitive people	Checked	Unchecked	Unchecked	Checked	Checked	Checked	Unchecked	Checked	Checked	Unchecked		Checked	Unchecked	Unchecked	Unchecked	Unchecked	Unchecked	Unchecked	Checked	Unchecked	Unchecked		Unchecked	Unchecked	Unchecked	Checked	Unchecked	Checked	Unchecked	Unchecked	Checked	Unchecked	Unchecked
187	9th	Male	Asian		No	Checked	Unchecked	Unchecked	Unchecked	Individual	Yes	Required	Because it provides a great learning experience to all and really broadens horizons.	Optional	Competition may make some people feel sad that they did not win.	Unchecked	Unchecked	Unchecked	Checked	Unchecked	Checked	Unchecked	Checked	Checked	Unchecked		Unchecked	Unchecked	Unchecked	Checked	Unchecked	Unchecked	Unchecked	Checked	Checked	Unchecked		Unchecked	Unchecked	Unchecked	Unchecked	Unchecked	Unchecked	Unchecked	Unchecked	Unchecked	Unchecked	Checked	Given some hints
188	9th	Male	White		No	Unchecked	Unchecked	Unchecked	Unchecked	Team	Yes	Optional	It can put a lot of stress on students	Required	Because the student would have put effort in creating it	Unchecked	Unchecked	Unchecked	Checked	Checked	Checked	Checked	Checked	Unchecked	Unchecked		Unchecked	Unchecked	Unchecked	Checked	Checked	Unchecked	Unchecked	Checked	Unchecked	Unchecked		Unchecked	Unchecked	Checked	Checked	Checked	Checked	Unchecked	Unchecked	Checked	Unchecked	Unchecked
189	9th	Female	White		No	Checked	Unchecked	Unchecked	Unchecked	Team	Yes	Required	It requires of students to think creatively and put in an effort in their work. It can be fun, especially since students can pick most any topic they would like to do. It teaches teamwork and time management, two skills that students will use in the future in jobs or life in general.	Optional	Some students may not want to present to judges. On the other hand, many would be blissfully happy to know that they were nominated for the chance to go to a competition to show off their unique experiment.	Checked	Checked	Checked	Checked	Checked	Checked	Unchecked	Checked	Checked	Unchecked		Checked	Unchecked	Unchecked	Checked	Checked	Unchecked	Unchecked	Unchecked	Unchecked	Unchecked		Unchecked	Checked	Checked	Unchecked	Unchecked	Checked	Checked	Checked	Checked	Unchecked	Unchecked
190	10th	Female	Asian		No	Unchecked	Unchecked	Unchecked	Unchecked	Individual	Yes	Optional		Optional	I don't like competitions much	Checked	Unchecked	Unchecked	Checked	Unchecked	Checked	Unchecked	Checked	Unchecked	Unchecked		Checked	Unchecked	Unchecked	Checked	Unchecked	Unchecked	Unchecked	Checked	Unchecked	Unchecked		Unchecked	Unchecked	Checked	Unchecked	Unchecked	Checked	Unchecked	Unchecked	Unchecked	Unchecked	Unchecked
191	9th	Male	White		No	Unchecked	Unchecked	Unchecked	Unchecked	Individual	Yes	Optional	Some students can't handle science fair on top of other extracurriculars, should still be encouraged though.	Optional	See above	Checked	Checked	Checked	Checked	Checked	Checked	Checked	Unchecked	Unchecked	Unchecked		Checked	Checked	Unchecked	Checked	Unchecked	Unchecked	Unchecked	Unchecked	Unchecked	Unchecked		Unchecked	Checked	Unchecked	Unchecked	Checked	Checked	Unchecked	Checked	Unchecked	Unchecked	Unchecked
192	9th	Female	Other	White and Asian	No	Checked	Unchecked	Unchecked	Unchecked	Team	Yes	Optional	Some people may not want to pursue a career in science.	Optional	Some people may be stressed about competing with people.	Checked	Checked	Checked	Checked	Checked	Checked	Unchecked	Checked	Checked	Unchecked		Unchecked	Unchecked	Unchecked	Checked	Checked	Unchecked	Unchecked	Unchecked	Unchecked	Unchecked		Unchecked	Unchecked	Checked	Checked	Unchecked	Checked	Unchecked	Unchecked	Checked	Unchecked	Unchecked
193	9th	Male	White		No	Checked	Unchecked	Unchecked	Unchecked	Team	Yes	Optional	It gives a chance to get a good grade and learn a lot about your subject, but sometimes people can find their high school life conflicting with their project.	Required	You are representing yourself as an active high school student.	Checked	Checked	Unchecked	Checked	Unchecked	Unchecked	Unchecked	Unchecked	Unchecked	Unchecked		Unchecked	Checked	Unchecked	Unchecked	Unchecked	Unchecked	Unchecked	Unchecked	Unchecked	Unchecked		Unchecked	Checked	Unchecked	Unchecked	Unchecked	Checked	Unchecked	Unchecked	Checked	Unchecked	Unchecked
194	9th	Female	Asian		No	Checked	Unchecked	Unchecked	Unchecked	Individual	Yes	Optional	so that it doesn't create pressure on many students	Optional		Checked	Checked	Checked	Unchecked	Unchecked	Unchecked	Unchecked	Checked	Checked	Unchecked		Unchecked	Checked	Unchecked	Unchecked	Unchecked	Unchecked	Unchecked	Checked	Checked	Unchecked		Unchecked	Checked	Checked	Unchecked	Unchecked	Unchecked	Unchecked	Unchecked	Unchecked	Unchecked	Unchecked
195	9th	Female	White		No	Checked	Unchecked	Unchecked	Unchecked	Individual	Yes	Optional	This is a choice! When forced, it causes too much stress and pressure on the student that is completely unnecessary. If the student does not enjoy it, chances are good that they will not learn anything or even try, therefore making the need for the project invalid. It requires the student, the parents, and the teacher too much work- paper and physical. It takes up too much time, that nobody has e…	Optional	The same reasons mentioned above.	Checked	Checked	Checked	Checked	Checked	Checked	Checked	Checked	Checked	Unchecked		Unchecked	Unchecked	Unchecked	Checked	Checked	Unchecked	Unchecked	Checked	Unchecked	Unchecked		Unchecked	Unchecked	Checked	Unchecked	Unchecked	Checked	Checked	Checked	Checked	Unchecked	Unchecked
196	9th	Male	Hispanic or Latino		No	Checked	Unchecked	Unchecked	Unchecked	Team	Yes	Optional	Most students already have lots of other things to worry about and other big projects too. It should only be for the people interested in it.	Optional	Same reasons as above.	Checked	Checked	Checked	Checked	Checked	Checked	Unchecked	Checked	Checked	Unchecked		Checked	Unchecked	Unchecked	Unchecked	Checked	Unchecked	Unchecked	Checked	Unchecked	Unchecked		Unchecked	Unchecked	Checked	Checked	Unchecked	Checked	Unchecked	Unchecked	Checked	Unchecked	Unchecked
197						Unchecked	Unchecked	Unchecked	Unchecked							Unchecked	Unchecked	Unchecked	Unchecked	Unchecked	Unchecked	Unchecked	Unchecked	Unchecked	Unchecked		Unchecked	Unchecked	Unchecked	Unchecked	Unchecked	Unchecked	Unchecked	Unchecked	Unchecked	Unchecked		Unchecked	Unchecked	Unchecked	Unchecked	Unchecked	Unchecked	Unchecked	Unchecked	Unchecked	Unchecked	Unchecked
198	9th	Male	Asian		No	Checked	Unchecked	Unchecked	Unchecked	Team	Yes	Optional	They are too much extra and unenjoyable work that students are being forced to participate in.	Optional		Checked	Checked	Checked	Checked	Checked	Checked	Checked	Checked	Checked	Unchecked		Unchecked	Checked	Unchecked	Unchecked	Unchecked	Unchecked	Unchecked	Checked	Unchecked	Unchecked		Unchecked	Checked	Checked	Checked	Unchecked	Unchecked	Checked	Unchecked	Checked	Unchecked	Unchecked
199	9th	Male	Asian		No	Checked	Unchecked	Unchecked	Unchecked	Team	Yes	Optional	They are too much extra and unenjoyable work that students are being forced to participate in.	Optional		Checked	Checked	Checked	Checked	Checked	Checked	Checked	Checked	Checked	Unchecked		Unchecked	Checked	Unchecked	Unchecked	Unchecked	Unchecked	Unchecked	Checked	Unchecked	Unchecked		Unchecked	Checked	Checked	Checked	Unchecked	Unchecked	Checked	Unchecked	Checked	Unchecked	Unchecked
200	9th	Male	Asian		No	Checked	Unchecked	Unchecked	Unchecked	Team	Yes	Optional	Extra, unenjoyable work that students are forced to do.	Optional		Checked	Checked	Checked	Checked	Checked	Unchecked	Unchecked	Checked	Checked	Unchecked		Unchecked	Checked	Unchecked	Checked	Unchecked	Unchecked	Unchecked	Checked	Unchecked	Unchecked		Unchecked	Checked	Checked	Checked	Unchecked	Unchecked	Checked	Unchecked	Checked	Unchecked	Unchecked
201	10th	Female	Black or African American		Yes	Checked	Unchecked	Unchecked	Unchecked	Team	Yes	Optional	Because students who really want to do science fair will do it well and with a specific idea already in mind. While students who are required to will find the process stressful, time-wasting, and unfulfilling. In addition, many students may see the fair as an additional stressor in combination with their own in school and after school activities.	Optional	I think that it should be optional because students who want to be in competition would continue on to competition of their own volition.	Checked	Checked	Checked	Checked	Checked	Checked	Checked	Checked	Checked	Unchecked		Checked	Unchecked	Unchecked	Checked	Checked	Unchecked	Unchecked	Checked	Unchecked	Unchecked		Unchecked	Unchecked	Checked	Checked	Unchecked	Checked	Checked	Unchecked	Checked	Unchecked	Unchecked
202	9th	Female	White		No	Checked	Unchecked	Unchecked	Unchecked	Team	Yes	Optional	I believe that the science fair should be optional so that students can excel in their learning instead of working on projects. If students are interested in the science fair they should do it in their free time because many people that are required to take it, rush it or don't take it seriously. This does not create fair competition. It is also hard for teachers to teach while a required project…	Required	Science Fair projects that have been selected to compete should not be optional because then most people might opt out and there would not be a proper science fair.	Checked	Checked	Checked	Checked	Checked	Checked	Checked	Checked	Checked	Unchecked		Checked	Checked	Unchecked	Checked	Checked	Unchecked	Unchecked	Checked	Checked	Unchecked		Unchecked	Checked	Checked	Unchecked	Unchecked	Checked	Unchecked	Unchecked	Checked	Unchecked	Unchecked
203	9th	Female	Black or African American		No	Checked	Unchecked	Unchecked	Unchecked	Team	Yes	Optional	Because not everyone has the materials/ money for it.	Optional	Stress of not moving on	Checked	Checked	Checked	Checked	Checked	Checked	Checked	Checked	Checked	Unchecked		Checked	Unchecked	Unchecked	Unchecked	Unchecked	Unchecked	Unchecked	Unchecked	Unchecked	Unchecked		Checked	Checked	Checked	Checked	Unchecked	Checked	Checked	Checked	Checked	Unchecked	Unchecked
204	9th	Male	Black or African American		No	Checked	Unchecked	Unchecked	Unchecked	Individual	Yes	Optional	I think the science fair should be optional because it distracts students from other scholarly assignments.	Optional	I think science fair projects for competition should be optional because not everyone likes science and not everyone wants to compete.	Checked	Unchecked	Unchecked	Checked	Checked	Checked	Unchecked	Unchecked	Unchecked	Unchecked		Checked	Unchecked	Unchecked	Checked	Unchecked	Unchecked	Unchecked	Unchecked	Unchecked	Unchecked		Unchecked	Unchecked	Checked	Checked	Checked	Unchecked	Checked	Checked	Checked	Unchecked	Unchecked
205	10th	Male	White		Yes	Checked	Unchecked	Unchecked	Unchecked	Team	Yes	Optional	Students should not be required to do a long-term out of school project that takes substantial time and energy away from the students life, school work, and extracurricular activities.	Optional	Students should not be required to do a long-term out of school project that takes substantial time and energy away from the students life, school work, and extracurricular activities. Also, students should not be required to attend something on a non-school day when other activities or commitments may be occuring	Checked	Checked	Checked	Checked	Checked	Unchecked	Unchecked	Checked	Checked	Unchecked		Checked	Checked	Unchecked	Unchecked	Unchecked	Unchecked	Unchecked	Checked	Checked	Unchecked		Checked	Unchecked	Unchecked	Unchecked	Unchecked	Checked	Unchecked	Unchecked	Checked	Unchecked	Unchecked
206	12th		White		Yes	Checked	Unchecked	Unchecked	Unchecked	Team	Yes	Optional	Because I am a senior in the IB diploma program and I have many other obligations to attend to.	Optional	Stated above.	Checked	Checked	Checked	Checked	Checked	Unchecked	Unchecked	Checked	Checked	Unchecked		Checked	Unchecked	Unchecked	Checked	Unchecked	Unchecked	Unchecked	Checked	Unchecked	Unchecked		Unchecked	Unchecked	Unchecked	Unchecked	Unchecked	Checked	Checked	Checked	Unchecked	Unchecked	Unchecked
207	10th	Male	Black or African American		No	Checked	Unchecked	Unchecked	Unchecked	Team	Yes	Optional	Because maybe people are not interested or aren't good with experiments	Optional	Because some people are not looking forward to compete with others and are only looking forward to making it for fun	Checked	Checked	Checked	Checked	Checked	Checked	Checked	Checked	Checked	Unchecked		Unchecked	Unchecked	Unchecked	Checked	Checked	Unchecked	Unchecked	Checked	Unchecked	Unchecked		Unchecked	Unchecked	Unchecked	Unchecked	Unchecked	Unchecked	Unchecked	Unchecked	Unchecked	Unchecked	Unchecked
208	9th	Female	Black or African American		No	Checked	Unchecked	Unchecked	Unchecked	Individual	Yes	Optional	Science fair should be optional because when you enter highschool you have a lot on your plate and other things to do that is important like for example, you have a test coming up but science fair takes all your time and you fail the test because you had to do science fair.	Optional	Because not everyone feels comfortable competing.	Checked	Unchecked	Unchecked	Checked	Unchecked	Checked	Checked	Checked	Checked	Unchecked		Checked	Unchecked	Unchecked	Checked	Unchecked	Unchecked	Unchecked	Checked	Checked	Unchecked		Checked	Checked	Checked	Unchecked	Checked	Unchecked	Unchecked	Checked	Unchecked	Unchecked	Unchecked
209	11th	Female	White		Yes	Checked	Unchecked	Unchecked	Unchecked	Team	Yes	Required	It would teach students the experimental process that is essential and beneficial to many things in life	Optional	Interested students would yield an overall better project	Unchecked	Unchecked	Unchecked	Checked	Unchecked	Checked	Unchecked	Checked	Checked	Unchecked		Unchecked	Unchecked	Unchecked	Checked	Checked	Unchecked	Unchecked	Checked	Checked	Unchecked		Unchecked	Unchecked	Checked	Unchecked	Unchecked	Checked	Unchecked	Checked	Checked	Unchecked	Unchecked
210	11th	Female	Black or African American		No	Checked	Unchecked	Unchecked	Unchecked	Team	Yes	Optional	Not everyone is interested in science and/or science fair. Due to the lack of interest for it, it causes unnecessary, unwanted stress on kids because they are forced to do it.	Optional	My answer is the same as my answer for the previous question. The fact that it is mandatory for an Honor class or IB/AP student causes unwanted stress on students.	Checked	Checked	Checked	Checked	Checked	Unchecked	Unchecked	Checked	Checked	Unchecked		Unchecked	Unchecked	Unchecked	Unchecked	Unchecked	Unchecked	Unchecked	Checked	Checked	Unchecked		Checked	Checked	Unchecked	Checked	Unchecked	Unchecked	Unchecked	Unchecked	Checked	Unchecked	Unchecked
211	10th	Male	Asian		No	Checked	Checked	Unchecked	Unchecked	Individual	Yes	Optional	I never really wanted to do the science fair and felt a little forced to compete in districts	Optional		Unchecked	Unchecked	Unchecked	Checked	Unchecked	Checked	Unchecked	Checked	Checked	Unchecked		Unchecked	Unchecked	Unchecked	Unchecked	Unchecked	Unchecked	Unchecked	Checked	Unchecked	Unchecked		Checked	Unchecked	Checked	Unchecked	Unchecked	Checked	Checked	Unchecked	Checked	Unchecked	Unchecked
212	11th	Female	Hispanic or Latino		No	Checked	Checked	Unchecked	Unchecked	Individual	Yes	Optional	Students have a lot on their plates, especially in their latter years of high school, so they should only pursue it if they want to.	Optional	See #7	Checked	Checked	Checked	Checked	Checked	Checked	Checked	Checked	Checked	Unchecked		Checked	Unchecked	Unchecked	Checked	Checked	Unchecked	Unchecked	Checked	Unchecked	Unchecked		Unchecked	Unchecked	Unchecked	Checked	Unchecked	Checked	Unchecked	Unchecked	Checked	Unchecked	Checked	Assisting in finding a project idea in a certain field
213	10th	Female	White		No	Checked	Unchecked	Unchecked	Unchecked	Team	Yes	Optional		Optional		Checked	Unchecked	Checked	Checked	Checked	Checked	Unchecked	Checked	Unchecked	Unchecked		Unchecked	Unchecked	Unchecked	Checked	Unchecked	Unchecked	Unchecked	Checked	Unchecked	Unchecked		Checked	Checked	Checked	Checked	Checked	Checked	Checked	Checked	Checked	Unchecked	Unchecked
214	10th	Female	Black or African American		No	Checked	Unchecked	Unchecked	Unchecked	Team	Yes	Required	I feel that participating in the science fair helps broadens students thinking and helps teach students about the scientific process. It can also make a student more interested in science.	Optional	Not everyone likes to compete so their should be an option if you would like to compete or not	Checked	Unchecked	Unchecked	Checked	Unchecked	Checked	Unchecked	Checked	Unchecked	Unchecked		Checked	Unchecked	Unchecked	Checked	Checked	Unchecked	Unchecked	Checked	Unchecked	Unchecked		Unchecked	Checked	Checked	Checked	Checked	Checked	Checked	Checked	Checked	Unchecked	Unchecked
215	9th	Female	Hispanic or Latino		No	Checked	Unchecked	Unchecked	Unchecked	Individual	Yes	Optional	I think the science fair projects should be optional because not everyone has the time or money to do the projects.	Optional	I think the projects for competition should be optional because not everyone has the time to make a poster.	Unchecked	Unchecked	Unchecked	Checked	Unchecked	Checked	Unchecked	Unchecked	Unchecked	Unchecked		Unchecked	Unchecked	Unchecked	Unchecked	Unchecked	Unchecked	Unchecked	Unchecked	Unchecked	Checked	Myself	Unchecked	Unchecked	Checked	Checked	Unchecked	Checked	Unchecked	Unchecked	Checked	Unchecked	Unchecked
216	9th	Female	Hispanic or Latino		No	Unchecked	Unchecked	Unchecked	Unchecked	Individual	Yes	Optional	I think the science fair projects should be optional because not everyone has the time or money to do the projects.	Optional	I think the projects for competition should be optional because not everyone has the time to make a poster.	Unchecked	Unchecked	Unchecked	Unchecked	Unchecked	Unchecked	Unchecked	Unchecked	Unchecked	Unchecked		Unchecked	Unchecked	Unchecked	Unchecked	Unchecked	Unchecked	Unchecked	Unchecked	Unchecked	Unchecked		Unchecked	Unchecked	Unchecked	Unchecked	Unchecked	Unchecked	Unchecked	Unchecked	Unchecked	Unchecked	Unchecked
217	10th	Female	Hispanic or Latino		Yes	Checked	Unchecked	Unchecked	Unchecked	Team	Yes	Optional	Some students just may not be interested and it is time consuming.	Optional	Some students may not feel comfortable sharing their project.	Checked	Checked	Checked	Checked	Checked	Checked	Unchecked	Checked	Checked	Unchecked		Checked	Unchecked	Unchecked	Checked	Checked	Unchecked	Unchecked	Checked	Unchecked	Unchecked		Checked	Checked	Checked	Checked	Checked	Unchecked	Checked	Checked	Unchecked	Unchecked	Unchecked
218	10th	Female	Black or African American		Yes	Checked	Unchecked	Unchecked	Unchecked	Individual	Yes	Optional	It doesn't help with anything during the school year and ads on to kids being more stressed. The amount of time spent into to it is a bit much. Some kids don't even do because there is not much of a benifit to it.	Optional	Just cause.not everyone wants to compete in the science fair.	Unchecked	Checked	Checked	Checked	Checked	Unchecked	Unchecked	Checked	Checked	Unchecked		Unchecked	Unchecked	Unchecked	Checked	Checked	Unchecked	Unchecked	Unchecked	Unchecked	Unchecked		Unchecked	Unchecked	Unchecked	Unchecked	Checked	Checked	Unchecked	Unchecked	Unchecked	Unchecked	Unchecked
219	9th	Female	White		No	Checked	Unchecked	Unchecked	Unchecked	Team	Yes	Optional	They are annoying and a big part of your grade, plus kids aren't given much guidance.	Optional	No really quite sure what this means so...	Checked	Unchecked	Unchecked	Checked	Unchecked	Checked	Checked	Checked	Checked	Unchecked		Checked	Unchecked	Unchecked	Unchecked	Unchecked	Unchecked	Unchecked	Unchecked	Unchecked	Unchecked		Unchecked	Unchecked	Unchecked	Checked	Unchecked	Checked	Checked	Unchecked	Checked	Unchecked	Unchecked
220	10th	Female	White		Yes	Unchecked	Unchecked	Unchecked	Unchecked	Individual	Yes	Required	If (and only if) you have enough freedom of choice with the project, science fair can be a good way to actually enjoy an experiment and practice the scientific method. It's also a good experience to have for future science projects in high school or college.	Optional	It doesn't add much to the actual project, you wouldn't get a ton of added learning experience, but it would make the project much more stressful and would likely not be at all enjoyable for most students. Additionally, many people don't want to take the time out of their lives to enter a competition they know they likely won't stand a chance at, or even care about.	Checked	Checked	Checked	Checked	Checked	Checked	Unchecked	Checked	Checked	Unchecked		Checked	Unchecked	Unchecked	Unchecked	Checked	Unchecked	Unchecked	Checked	Unchecked	Unchecked		Unchecked	Checked	Unchecked	Checked	Unchecked	Checked	Checked	Unchecked	Checked	Unchecked	Unchecked
221	9th	Male	White		No	Checked	Unchecked	Unchecked	Unchecked	Individual	Yes	Optional	Not all students are intrigued by science and have passion for performing experiments.	Optional	Some projects are really bad and the creators don't want to display them (from embarrassment or to get it finished).	Checked	Checked	Checked	Checked	Checked	Checked	Unchecked	Checked	Checked	Unchecked		Checked	Checked	Unchecked	Checked	Checked	Unchecked	Unchecked	Checked	Checked	Unchecked		Unchecked	Checked	Checked	Unchecked	Unchecked	Checked	Unchecked	Unchecked	Checked	Unchecked	Unchecked
222	10th	Female	Black or African American		No	Checked	Unchecked	Unchecked	Unchecked	Individual	Yes	Required	So that students will have an experience on how it is like and will be able to do it again in the future.	Optional	Not all students will want to compete with others.	Checked	Checked	Checked	Checked	Checked	Checked	Unchecked	Checked	Checked	Unchecked		Checked	Checked	Unchecked	Checked	Unchecked	Unchecked	Unchecked	Checked	Checked	Unchecked		Unchecked	Unchecked	Checked	Checked	Unchecked	Checked	Checked	Checked	Checked	Unchecked	Unchecked
223	9th	Female	White		No	Checked	Unchecked	Unchecked	Unchecked	Individual		Optional	Some students might need more time for regular work, and a science fair will add a lot of stress. They might not be able to do the science fair, so they shouldn't be forced to.			Unchecked	Unchecked	Unchecked	Unchecked	Unchecked	Unchecked	Unchecked	Unchecked	Unchecked	Unchecked		Unchecked	Checked	Unchecked	Checked	Checked	Unchecked	Unchecked	Checked	Unchecked	Unchecked		Unchecked	Unchecked	Unchecked	Unchecked	Unchecked	Unchecked	Unchecked	Unchecked	Unchecked	Unchecked	Unchecked
224	10th	Male				Unchecked	Unchecked	Unchecked	Unchecked			Optional				Unchecked	Unchecked	Unchecked	Unchecked	Unchecked	Unchecked	Unchecked	Unchecked	Unchecked	Unchecked		Unchecked	Unchecked	Unchecked	Unchecked	Unchecked	Unchecked	Unchecked	Unchecked	Unchecked	Unchecked		Unchecked	Unchecked	Unchecked	Unchecked	Unchecked	Unchecked	Unchecked	Unchecked	Unchecked	Unchecked	Unchecked
225						Unchecked	Unchecked	Unchecked	Unchecked							Unchecked	Unchecked	Unchecked	Unchecked	Unchecked	Unchecked	Unchecked	Unchecked	Unchecked	Unchecked		Unchecked	Unchecked	Unchecked	Unchecked	Unchecked	Unchecked	Unchecked	Unchecked	Unchecked	Unchecked		Unchecked	Unchecked	Unchecked	Unchecked	Unchecked	Unchecked	Unchecked	Unchecked	Unchecked	Unchecked	Unchecked
226	9th	Female	White		No	Checked	Unchecked	Unchecked	Unchecked	Team	Yes	Optional	I think Science Fair should be optional because it's if someone is really into making projects. It helps you learn more about what your experimenting with but not everyone has the time and place to be able to do something so big.	Optional	I think they should be optional because It's a competition but if it means so much to you then you should do it but it's only a 1 time thing.	Checked	Checked	Checked	Checked	Checked	Checked	Unchecked	Checked	Unchecked	Unchecked		Checked	Unchecked	Unchecked	Checked	Checked	Unchecked	Unchecked	Unchecked	Unchecked	Unchecked		Unchecked	Checked	Checked	Unchecked	Unchecked	Checked	Checked	Unchecked	Unchecked	Unchecked	Unchecked
227	10th	Female	White		No	Checked	Unchecked	Unchecked	Unchecked	Individual	Yes	Optional	I feel that it should be more of an extra credit opportunity than a requirement for several reasons. First, several students might struggle to find the time to complete the project with after school activities, work, other classes, etc. While that is a personal problem, it is seen as a rather large event and is a huge part of our grade. This often gives students a lack of motivation and innovatio…	Optional	The idea of presenting and being judged on their projects can be scary and stressful for students, especially if they have anxiety disorders. They might not feel comfortable entering a competition.	Checked	Checked	Checked	Checked	Checked	Checked	Checked	Unchecked	Unchecked	Unchecked		Unchecked	Unchecked	Unchecked	Checked	Unchecked	Unchecked	Unchecked	Unchecked	Unchecked	Unchecked		Unchecked	Checked	Checked	Checked	Checked	Checked	Unchecked	Unchecked	Checked	Unchecked	Unchecked
228	9th	Female	Hispanic or Latino		No	Checked	Unchecked	Unchecked	Unchecked	Team	No, but I did a science fair project to satisfy a school project requirement.	Required	I think they should be required, because it allows fro students to learn about a new topic and to learn in debt about what that topic is about/what will happen.	Optional	I think that they should be optional, because some people are not comfortable being questioned or talking to people in general.	Checked	Checked	Checked	Checked	Checked	Checked	Checked	Checked	Checked	Unchecked		Unchecked	Unchecked	Unchecked	Unchecked	Checked	Unchecked	Unchecked	Unchecked	Unchecked	Unchecked		Unchecked	Checked	Unchecked	Unchecked	Unchecked	Checked	Unchecked	Unchecked	Unchecked	Unchecked	Unchecked
229	9th	Male	White		No	Checked	Unchecked	Unchecked	Unchecked	Team	Yes	Optional		Optional		Checked	Unchecked	Unchecked	Checked	Unchecked	Unchecked	Unchecked	Checked	Checked	Unchecked		Unchecked	Unchecked	Unchecked	Unchecked	Checked	Unchecked	Unchecked	Unchecked	Unchecked	Unchecked		Unchecked	Unchecked	Checked	Unchecked	Unchecked	Checked	Unchecked	Unchecked	Unchecked	Unchecked	Unchecked
230	10th	Female	White		Yes	Checked	Unchecked	Unchecked	Unchecked	Team	Yes	Optional	It can be stressful to many students who do not look to pursue a career in science.	Optional	It can be stressful to many students who do not look to pursue a career in science.	Unchecked	Unchecked	Unchecked	Checked	Unchecked	Checked	Checked	Checked	Checked	Unchecked		Unchecked	Unchecked	Unchecked	Checked	Unchecked	Unchecked	Unchecked	Checked	Unchecked	Unchecked		Unchecked	Checked	Checked	Unchecked	Unchecked	Checked	Unchecked	Unchecked	Checked	Unchecked	Unchecked
231	11th	Female	Black or African American		Yes	Checked	Unchecked	Unchecked	Unchecked	Team	Yes	Optional	Because this kind of research, trial, and dedication requires a passion, or a somewhat liking of science to complete that some students don't have, and that is unfair to those students because these science fair projects reflect on students grades.	Optional	same reasons as before.	Checked	Checked	Checked	Checked	Checked	Checked	Unchecked	Checked	Checked	Unchecked		Unchecked	Unchecked	Unchecked	Unchecked	Unchecked	Unchecked	Unchecked	Checked	Checked	Unchecked		Unchecked	Checked	Checked	Unchecked	Unchecked	Checked	Unchecked	Unchecked	Checked	Unchecked	Unchecked
232	10th	Female	Black or African American		No	Checked	Unchecked	Unchecked	Unchecked	Team	Yes	Required	I think that it is needed because it makes students think outside of the box about topics and about our world. Given the option, most students are content to just completing worksheets, taking the test, and forgetting everything they learned. The science fair allows students interested in STEM to have experience and it exposes others to possible career fields.	Optional	While I think doing the project should be required, I do not like competitions. It gives me a lot of anxiety and it does that for others too. When competing I get so nervous that I forget what to say and I cannot prove that I researched my topic and worked hard on the project.	Unchecked	Unchecked	Unchecked	Checked	Unchecked	Unchecked	Unchecked	Checked	Checked	Unchecked		Unchecked	Unchecked	Unchecked	Unchecked	Unchecked	Unchecked	Unchecked	Unchecked	Unchecked	Unchecked		Unchecked	Unchecked	Unchecked	Unchecked	Unchecked	Unchecked	Unchecked	Unchecked	Checked	Unchecked	Unchecked
233	10th	Male	White		No	Checked	Unchecked	Unchecked	Unchecked	Team	Yes	Optional	If you don't have a genuine interest in science and the project itself, all you are really doing is looking up a project online and duplicating it.	Optional	Presentation does not need to be a part of the science class because it has noting to do with science itself.	Unchecked	Unchecked	Unchecked	Checked	Checked	Unchecked	Unchecked	Checked	Checked	Unchecked		Unchecked	Unchecked	Unchecked	Unchecked	Unchecked	Unchecked	Unchecked	Unchecked	Unchecked	Checked	I had a partner but we did it ourselves.	Unchecked	Unchecked	Unchecked	Unchecked	Unchecked	Unchecked	Unchecked	Unchecked	Unchecked	Unchecked	Checked	None.
234	10th	Male	White		No	Checked	Unchecked	Unchecked	Unchecked	Individual	Yes	Optional	Not everyone has good ideas for the science fair and for some students it lowers their grades if the teacher takes it for a grade.			Checked	Checked	Checked	Checked	Checked	Checked	Checked	Checked	Checked	Unchecked		Checked	Unchecked	Unchecked	Checked	Checked	Unchecked	Unchecked	Checked	Unchecked	Unchecked		Unchecked	Unchecked	Checked	Checked	Unchecked	Checked	Checked	Unchecked	Unchecked	Unchecked	Unchecked
235	10th	Female	White		No	Checked	Unchecked	Unchecked	Unchecked	Individual	Yes	Required	Helps kids learn about science and problem solve, when you face a problem in real life.	Required	Helps kids learn to talk to adualts and learn to explain and answer questions asked to them by a judge, or a person in life.	Checked	Checked	Checked	Checked	Checked	Unchecked	Unchecked	Unchecked	Unchecked	Unchecked		Checked	Unchecked	Unchecked	Checked	Unchecked	Unchecked	Unchecked	Unchecked	Unchecked	Unchecked		Unchecked	Unchecked	Unchecked	Unchecked	Unchecked	Checked	Unchecked	Unchecked	Checked	Unchecked	Unchecked
236	9th	Male	Black or African American		No	Checked	Unchecked	Unchecked	Unchecked	Individual	Yes	Required	Science fairs encourage individual creativity, and put knowledge gained in school to real world applications.	Optional	If students want to compete, then they should, but those who do not want to should not be forced.	Checked	Checked	Checked	Checked	Checked	Checked	Checked	Checked	Checked	Checked	Why not?	Checked	Unchecked	Unchecked	Unchecked	Unchecked	Unchecked	Unchecked	Checked	Unchecked	Unchecked		Unchecked	Unchecked	Checked	Unchecked	Unchecked	Checked	Checked	Unchecked	Checked	Unchecked	Unchecked
237	9th	Female	White		No	Checked	Unchecked	Unchecked	Unchecked	Individual	Yes	Optional	It is really stressful to complete. Any time I have to complete a science or math fair project, I just want to finish it and present it and forget about the whole thing until next year. I learn nothing. I only do it to pass my class with a good grade.	Optional	Again, it is very stressful. Kids should only compete if they genuinely have an interest in this. Forcing it doesn't make the kids learn anything except the joy of finally being done with a project that took months. Making a kid's grade suffer for not doing it is also not fair.	Checked	Checked	Checked	Checked	Checked	Checked	Checked	Checked	Checked	Unchecked		Unchecked	Unchecked	Unchecked	Unchecked	Unchecked	Unchecked	Unchecked	Checked	Unchecked	Unchecked		Checked	Unchecked	Unchecked	Unchecked	Unchecked	Checked	Unchecked	Unchecked	Checked	Unchecked	Unchecked
238	12th	Female	White		No	Checked	Unchecked	Unchecked	Unchecked	Individual	No, but I did a science fair project to satisfy a school project requirement.	Required	I think learning experimental design, the scientific method, and how to effectively communicate ideas or the results of something you investigated are very good skills to have in the future.	Optional		Checked	Checked	Unchecked	Checked	Checked	Unchecked	Unchecked	Checked	Checked	Unchecked		Checked	Unchecked	Unchecked	Checked	Unchecked	Unchecked	Unchecked	Checked	Checked	Unchecked		Unchecked	Unchecked	Checked	Unchecked	Unchecked	Checked	Unchecked	Unchecked	Checked	Unchecked	Unchecked
239	9th	Male	Black or African American		No	Checked	Unchecked	Unchecked	Unchecked	Individual	Yes	Optional	The reason why I think it should optional is because not every one like science some people just want to pass science but with science counting as a grade if you don't do it, it drops your grade and that's why I think it should be optional.	Optional	Not everyone want to compete in those kind of things	Checked	Checked	Checked	Checked	Checked	Checked	Checked	Checked	Checked	Unchecked		Checked	Unchecked	Unchecked	Checked	Checked	Unchecked	Unchecked	Checked	Checked	Unchecked		Unchecked	Unchecked	Checked	Checked	Unchecked	Unchecked	Checked	Checked	Unchecked	Unchecked	Unchecked
240	12th	Female	White		No	Checked	Unchecked	Unchecked	Unchecked	Team	No, but I did a science fair project to satisfy a school project requirement.	Required		Optional		Checked	Checked	Checked	Checked	Unchecked	Checked	Unchecked	Checked	Checked	Unchecked		Unchecked	Checked	Unchecked	Checked	Unchecked	Unchecked	Unchecked	Unchecked	Unchecked	Unchecked		Unchecked	Unchecked	Unchecked	Unchecked	Unchecked	Checked	Unchecked	Unchecked	Checked	Unchecked	Unchecked
241	12th	Male	White		No	Unchecked	Unchecked	Checked	Unchecked	Individual	Yes	Required	It teached valuable skills that are important in the actual workplace like research presentation.	Optional	Competition does not necessarily add to the learning experience.	Unchecked	Unchecked	Unchecked	Unchecked	Unchecked	Unchecked	Unchecked	Checked	Checked	Unchecked		Unchecked	Unchecked	Unchecked	Unchecked	Unchecked	Unchecked	Unchecked	Unchecked	Unchecked	Unchecked		Unchecked	Unchecked	Unchecked	Unchecked	Unchecked	Unchecked	Unchecked	Unchecked	Checked	Unchecked	Unchecked
242	12th	Female	Black or African American		No	Checked	Unchecked	Checked	Unchecked	Individual	Yes	Optional	I feel that if students are not motivated to do the project, they will not be productive in their results.	Optional	I feel that if students are not motivated to do the project, they will not be productive in their results.	Checked	Checked	Checked	Checked	Checked	Checked	Unchecked	Checked	Checked	Unchecked		Unchecked	Unchecked	Unchecked	Checked	Unchecked	Unchecked	Unchecked	Checked	Checked	Unchecked		Unchecked	Unchecked	Unchecked	Unchecked	Unchecked	Checked	Unchecked	Unchecked	Unchecked	Unchecked	Unchecked
243	9th	Male	Hispanic or Latino		No	Checked	Checked	Checked	Unchecked	Individual	Yes	Optional	Because people put little to no effort into them, and they make science fair have a bad name. If only people who wanted to participated, it would make it a lot more fun, and I could surround myself with people that actually care about science rather than people who are forced to put in effort into something that they don't want to do.	Optional	Because some people just don't care and it is a waste of time to make someone who doesn't care do something with little to no effort on their part.	Unchecked	Checked	Unchecked	Checked	Unchecked	Checked	Unchecked	Unchecked	Unchecked	Unchecked		Unchecked	Checked	Unchecked	Unchecked	Unchecked	Unchecked	Unchecked	Unchecked	Unchecked	Unchecked		Unchecked	Unchecked	Unchecked	Unchecked	Unchecked	Checked	Checked	Unchecked	Checked	Unchecked	Unchecked
244	12th	Male	White		No	Unchecked	Unchecked	Checked	Unchecked	Individual	Yes	Optional	Good science will not be produced if it is forced	Optional	Students should be able to decide whether or not they would like to go	Unchecked	Unchecked	Unchecked	Checked	Checked	Unchecked	Unchecked	Checked	Checked	Unchecked		Unchecked	Unchecked	Unchecked	Checked	Checked	Unchecked	Unchecked	Unchecked	Unchecked	Unchecked		Unchecked	Checked	Unchecked	Checked	Checked	Unchecked	Checked	Unchecked	Checked	Unchecked	Unchecked
245	9th	Male	Hispanic or Latino		No	Checked	Checked	Unchecked	Unchecked	Individual	Yes	Optional	Science Fair should be optional since it would only waste someone's time to do a project that they have no motivation for	Optional	Same reason as before	Checked	Checked	Checked	Checked	Checked	Checked	Unchecked	Checked	Checked	Unchecked		Unchecked	Unchecked	Unchecked	Unchecked	Unchecked	Unchecked	Unchecked	Unchecked	Unchecked	Unchecked		Checked	Unchecked	Checked	Unchecked	Unchecked	Unchecked	Unchecked	Unchecked	Unchecked	Unchecked	Unchecked
246	10th	Female	White		No	Checked	Checked	Unchecked	Unchecked	Individual	No	Optional	Concurrently with regular schoolwork and extracurriculars doesn't provide enough time for a healthy amount of sleep	Optional	Concurrently with regular schoolwork and extracurriculars doesn't provide enough time for a healthy amount of sleep	Checked	Checked	Checked	Checked	Unchecked	Unchecked	Checked	Unchecked	Checked	Unchecked		Checked	Unchecked	Unchecked	Checked	Unchecked	Unchecked	Unchecked	Unchecked	Unchecked	Unchecked		Unchecked	Checked	Unchecked	Unchecked	Unchecked	Checked	Unchecked	Checked	Checked	Unchecked	Unchecked
247	11th	Female	Asian		No	Checked	Unchecked	Checked	Unchecked	Individual	Yes	Required	It is a good way to get experience and learn more about something you are interested in. It could help you find what you are interested in for your future career	Optional	We should not be required to compete if we do not want to because it could add extra stress to compete.	Unchecked	Unchecked	Unchecked	Checked	Unchecked	Checked	Unchecked	Checked	Checked	Unchecked		Unchecked	Unchecked	Unchecked	Checked	Unchecked	Unchecked	Unchecked	Checked	Unchecked	Unchecked		Unchecked	Checked	Checked	Unchecked	Unchecked	Unchecked	Unchecked	Unchecked	Checked	Unchecked	Unchecked
248	11th	Female	Asian		No	Checked	Unchecked	Checked	Unchecked	Individual	Yes	Required	It is a good way to get experience and learn more about something you are interested in. It could help you find what you are interested in for your future career	Optional	We should not be required to compete if we do not want to because it could add extra stress to compete.	Unchecked	Unchecked	Unchecked	Checked	Unchecked	Checked	Unchecked	Checked	Checked	Unchecked		Unchecked	Unchecked	Unchecked	Checked	Unchecked	Unchecked	Unchecked	Checked	Unchecked	Unchecked		Unchecked	Checked	Checked	Unchecked	Unchecked	Unchecked	Unchecked	Unchecked	Checked	Unchecked	Unchecked
249	9th	Male	Hispanic or Latino		No	Checked	Unchecked	Checked	Unchecked	Individual	Yes	Optional	So those who want to explore scientific areas are more enthusiastic rather than the opposite for the reason of it being required.	Optional	So you can be introduced to more areas of STEM and also have be enthusiastic about something you enjoy.	Checked	Checked	Checked	Checked	Checked	Checked	Unchecked	Checked	Checked	Unchecked		Checked	Unchecked	Unchecked	Checked	Unchecked	Unchecked	Unchecked	Checked	Checked	Unchecked		Checked	Checked	Checked	Checked	Checked	Unchecked	Checked	Checked	Checked	Unchecked	Unchecked
250	9th	Male	Asian		No	Checked	Unchecked	Checked	Unchecked	Individual	Yes	Optional	Many kids do not try as hard on science fair and only do it for a class grade but others may see interest in it would like to create a project.	Optional	Many science fair projects are really good but placements may hurt others feelings and rethink about themselves in a bad way	Checked	Checked	Unchecked	Checked	Unchecked	Checked	Unchecked	Checked	Checked	Unchecked		Checked	Checked	Unchecked	Checked	Unchecked	Unchecked	Unchecked	Unchecked	Unchecked	Unchecked		Unchecked	Checked	Checked	Checked	Unchecked	Unchecked	Checked	Checked	Checked	Unchecked	Unchecked
251	10th	Female	Asian		Yes	Checked	Unchecked	Checked	Unchecked	Team	No	Optional	Being forced to complete projects over topics one don't care about lowers the likelihood of a student enjoying subsequent science fair. If they're interested in science fair, they'll participate, and if not, then they won't.	Required	If it's a competition over science fair project, what sort of competition would it be without projects?	Unchecked	Unchecked	Unchecked	Checked	Checked	Checked	Checked	Checked	Checked	Unchecked		Unchecked	Unchecked	Unchecked	Unchecked	Checked	Unchecked	Unchecked	Unchecked	Unchecked	Unchecked		Unchecked	Checked	Checked	Checked	Unchecked	Unchecked	Unchecked	Unchecked	Unchecked	Unchecked	Unchecked
252	9th	Female	Asian		No	Checked	Unchecked	Checked	Unchecked	Individual	Yes	Optional	If people aren't interested, they shouldn't be forced to do something.	Optional		Checked	Checked	Checked	Checked	Checked	Checked	Checked	Checked	Unchecked	Unchecked		Unchecked	Unchecked	Unchecked	Unchecked	Unchecked	Unchecked	Unchecked	Unchecked	Unchecked	Unchecked		Unchecked	Unchecked	Checked	Checked	Unchecked	Checked	Checked	Unchecked	Unchecked	Unchecked	Unchecked
253	12th	Male	Hispanic or Latino		No	Unchecked	Unchecked	Checked	Unchecked	Individual	Yes	Optional	Because its hard coming up with a project with only 3 months prior to it	Optional	Its time consuming	Checked	Checked	Checked	Checked	Checked	Checked	Unchecked	Checked	Checked	Unchecked		Unchecked	Unchecked	Unchecked	Checked	Unchecked	Checked	Unchecked	Checked	Checked	Unchecked		Unchecked	Checked	Checked	Unchecked	Unchecked	Checked	Unchecked	Unchecked	Checked	Unchecked	Unchecked
254	12th	Female	Hispanic or Latino		No	Unchecked	Unchecked	Checked	Unchecked	Individual	Yes	Required	because	Optional	because	Unchecked	Unchecked	Unchecked	Checked	Unchecked	Unchecked	Unchecked	Unchecked	Unchecked	Unchecked		Unchecked	Unchecked	Unchecked	Checked	Unchecked	Unchecked	Unchecked	Unchecked	Unchecked	Unchecked		Unchecked	Unchecked	Checked	Checked	Checked	Unchecked	Checked	Checked	Unchecked	Unchecked	Unchecked
255	12th	Male	Hispanic or Latino		No	Unchecked	Unchecked	Checked	Unchecked	Individual	Yes	Optional	because its very time consuming for the student to make a project	Required	provides a competive option for people if they would like to join in on these types of events	Unchecked	Unchecked	Unchecked	Checked	Checked	Checked	Checked	Checked	Checked	Unchecked		Unchecked	Unchecked	Unchecked	Unchecked	Checked	Unchecked	Unchecked	Checked	Checked	Unchecked		Unchecked	Checked	Checked	Checked	Unchecked	Checked	Unchecked	Unchecked	Unchecked	Unchecked	Unchecked
256	12th	Female	Hispanic or Latino		No	Checked	Unchecked	Checked	Unchecked	Individual	Yes	Optional	It might be too stressing for students	Optional	Some students might not be able to handle the pressure	Checked	Checked	Checked	Checked	Checked	Unchecked	Unchecked	Checked	Checked	Unchecked		Unchecked	Unchecked	Unchecked	Checked	Unchecked	Checked	Unchecked	Checked	Unchecked	Unchecked		Unchecked	Checked	Unchecked	Unchecked	Unchecked	Unchecked	Checked	Checked	Unchecked	Unchecked	Unchecked
257	12th	Male	Hispanic or Latino		No	Checked	Unchecked	Checked	Unchecked	Individual	Yes	Optional	Not everyone wants to make a poster and present to judges.	Required	If you want to compete then it's good to display your work in a poster.	Checked	Checked	Checked	Checked	Checked	Unchecked	Checked	Checked	Checked	Unchecked		Unchecked	Unchecked	Unchecked	Checked	Checked	Unchecked	Unchecked	Unchecked	Unchecked	Unchecked		Checked	Unchecked	Checked	Unchecked	Unchecked	Unchecked	Checked	Checked	Unchecked	Unchecked	Unchecked
258	9th	Male	Black or African American		No	Checked	Unchecked	Checked	Unchecked	Team	Yes	Optional	I feel like some people are more better suited for science fair and some aren't. Using this, some people like science fair and should be encouraged to do it. However, I feel like those who don't particularly like science fair shouldn't be forced to do it.	Optional	Like aforementioned, some people like science fair projects for competitions and some don't. I feel like those who don't like science fair projects for competitions shouldn't be forced to do it as it would just result in a bitter experience for them.	Checked	Checked	Checked	Checked	Checked	Checked	Checked	Checked	Checked	Unchecked		Unchecked	Unchecked	Unchecked	Checked	Checked	Unchecked	Unchecked	Checked	Unchecked	Unchecked		Unchecked	Checked	Unchecked	Checked	Unchecked	Checked	Unchecked	Unchecked	Checked	Unchecked	Unchecked
259	9th	Female	Asian		No	Unchecked	Unchecked	Checked	Unchecked	Team	Yes	Required	I think that if people are just exposed to the level of competition and interest that is shown in science projects, it will help spike their interest for upcoming years. It can also help them learn something they may have never learned otherwise.	Optional	Not everyone has the time or means to participate in a science fair.	Checked	Checked	Checked	Checked	Checked	Checked	Unchecked	Checked	Checked	Unchecked		Checked	Unchecked	Unchecked	Checked	Unchecked	Unchecked	Unchecked	Checked	Unchecked	Unchecked		Unchecked	Unchecked	Checked	Checked	Unchecked	Checked	Unchecked	Unchecked	Checked	Unchecked	Unchecked
260	12th	Female	White		No	Unchecked	Unchecked	Checked	Unchecked	Individual	Yes	Required	They should be required because it makes students find something they are interested in and learn how to research	Required	I don't really think it matters from my previous answer unless it causes unhealthy stress on students which is BAD	Unchecked	Unchecked	Unchecked	Checked	Unchecked	Checked	Unchecked	Checked	Unchecked	Unchecked		Unchecked	Unchecked	Unchecked	Checked	Checked	Unchecked	Unchecked	Checked	Unchecked	Unchecked		Unchecked	Checked	Unchecked	Unchecked	Unchecked	Unchecked	Unchecked	Unchecked	Unchecked	Unchecked	Unchecked
261	11th	Male	Asian		No	Checked	Unchecked	Checked	Unchecked	Individual	No	Optional	It is a time dedication that shouldn't be tagged on to other homework.	Optional	It is even more of a dedication of time.	Checked	Checked	Checked	Checked	Unchecked	Checked	Unchecked	Checked	Checked	Unchecked		Checked	Unchecked	Unchecked	Unchecked	Unchecked	Checked	Unchecked	Checked	Checked	Unchecked		Unchecked	Checked	Checked	Unchecked	Unchecked	Checked	Unchecked	Unchecked	Unchecked	Unchecked	Unchecked
262	9th	Female	White		Yes	Checked	Checked	Unchecked	Unchecked	Individual	No	Optional		Optional		Checked	Checked	Checked	Checked	Checked	Checked	Unchecked	Checked	Checked	Unchecked		Checked	Unchecked	Unchecked	Checked	Unchecked	Unchecked	Unchecked	Checked	Unchecked	Unchecked		Unchecked	Unchecked	Checked	Checked	Unchecked	Checked	Unchecked	Unchecked	Checked	Unchecked	Unchecked
263	9th	Female	Asian		No	Checked	Unchecked	Unchecked	Unchecked	Team	No, but I did a science fair project to satisfy a school project requirement.	Optional	Science Fair should be based off of people's own interests ad curiosities if it is expected to be a success. If people are forced to do Science Fair, they'll start to lose interest in it.	Optional	If people aren't interested in doing something, forcing them to do it will only make them dislike it.	Checked	Checked	Unchecked	Checked	Checked	Checked	Unchecked	Checked	Checked	Unchecked		Checked	Checked	Unchecked	Unchecked	Unchecked	Unchecked	Unchecked	Checked	Unchecked	Unchecked		Unchecked	Unchecked	Checked	Checked	Unchecked	Checked	Checked	Unchecked	Checked	Unchecked	Unchecked
264	9th	Female	Asian		No	Checked	Checked	Checked	Unchecked	Team	Yes	Optional	It wastes a significant amount of time and distracts from the rest of my studies. I was stressed during the period of time I had to this project.	Required	These competitions are extremely fun. You get to learn speaking skills and lessons from professionals and you get to see what other people have done.	Checked	Checked	Checked	Checked	Checked	Checked	Unchecked	Checked	Checked	Unchecked		Checked	Checked	Unchecked	Checked	Checked	Unchecked	Unchecked	Unchecked	Unchecked	Unchecked		Unchecked	Checked	Checked	Checked	Checked	Checked	Checked	Checked	Checked	Unchecked	Unchecked
265	10th	Female	Asian		Yes	Checked	Checked	Unchecked	Unchecked	Team	Yes	Optional	Because science fair shouldn't be required and it should be like a choice to see who is interested to do it.	Optional	Because it's a competition and it needs people's opinion if they wanna go or not.	Checked	Unchecked	Unchecked	Checked	Unchecked	Unchecked	Unchecked	Unchecked	Unchecked	Unchecked		Unchecked	Unchecked	Unchecked	Checked	Unchecked	Unchecked	Unchecked	Unchecked	Unchecked	Unchecked		Checked	Unchecked	Unchecked	Unchecked	Unchecked	Unchecked	Unchecked	Unchecked	Unchecked	Unchecked	Unchecked
266	10th	Female	Asian		Yes	Checked	Checked	Unchecked	Unchecked	Team	Yes	Optional	because it should be	Optional	because it should be	Unchecked	Unchecked	Unchecked	Checked	Unchecked	Unchecked	Unchecked	Unchecked	Unchecked	Unchecked		Unchecked	Unchecked	Unchecked	Checked	Unchecked	Unchecked	Unchecked	Unchecked	Unchecked	Unchecked		Unchecked	Unchecked	Unchecked	Checked	Unchecked	Unchecked	Unchecked	Unchecked	Unchecked	Unchecked	Unchecked
267	9th	Female	Asian		No	Checked	Checked	Checked	Unchecked	Team	Yes	Required	I learned a lot about statistics	Required	If they're already required, they should be competition	Checked	Checked	Checked	Checked	Checked	Checked	Unchecked	Checked	Checked	Unchecked		Unchecked	Checked	Unchecked	Unchecked	Unchecked	Unchecked	Unchecked	Unchecked	Unchecked	Unchecked		Unchecked	Unchecked	Unchecked	Checked	Unchecked	Unchecked	Checked	Unchecked	Unchecked	Unchecked	Unchecked
268	9th	Female	Asian		No	Unchecked	Checked	Checked	Unchecked	Individual	Yes	Optional	I think it would be better if the person had actual intrastate in doing it and there would be better projects that way.	Optional	They should be willing to do it themselves and have interest in doing it.	Checked	Checked	Checked	Checked	Checked	Checked	Checked	Unchecked	Checked	Unchecked		Unchecked	Unchecked	Unchecked	Checked	Checked	Unchecked	Unchecked	Unchecked	Unchecked	Unchecked		Unchecked	Unchecked	Checked	Checked	Unchecked	Unchecked	Checked	Unchecked	Checked	Unchecked	Unchecked
269	10th	Female	White		Yes	Checked	Unchecked	Checked	Unchecked	Individual	Yes	Optional	Not everyone has enough time to do science fair. They may have different interests.	Required	To be able to compete you should do a science fair project.	Checked	Checked	Checked	Checked	Checked	Unchecked	Unchecked	Checked	Checked	Unchecked		Checked	Unchecked	Unchecked	Checked	Unchecked	Unchecked	Unchecked	Unchecked	Unchecked	Unchecked		Unchecked	Checked	Checked	Unchecked	Unchecked	Checked	Unchecked	Unchecked	Checked	Unchecked	Unchecked
270	11th	Female	Hispanic or Latino		No	Checked	Checked	Checked	Unchecked	Team	No, but I did a science fair project to satisfy a school project requirement.	Optional	This is because not everyone is interested in completing a project.	Optional	This is also due to the same reason because not everyone likes participating in competitions.	Checked	Checked	Checked	Checked	Checked	Checked	Unchecked	Unchecked	Checked	Unchecked		Unchecked	Unchecked	Unchecked	Unchecked	Checked	Unchecked	Unchecked	Unchecked	Checked	Unchecked		Unchecked	Checked	Checked	Unchecked	Unchecked	Unchecked	Unchecked	Unchecked	Checked	Unchecked	Unchecked
271	9th	Female	Asian		No	Unchecked	Checked	Checked	Unchecked	Individual	Yes	Optional		Optional		Checked	Checked	Checked	Checked	Checked	Checked	Checked	Unchecked	Unchecked	Unchecked		Unchecked	Unchecked	Unchecked	Checked	Checked	Unchecked	Unchecked	Unchecked	Unchecked	Unchecked		Unchecked	Unchecked	Checked	Checked	Unchecked	Unchecked	Checked	Unchecked	Checked	Unchecked	Unchecked
272	11th	Female	Asian		Yes	Checked	Unchecked	Checked	Unchecked	Individual	No	Required	It is a good opportunity to explore any field of science that one likes.	Optional	The Dallas Regional Science Fair is clearly rigged towards Plano ISD may that be a judge preference or a disproportionate number of Plano competitors. I think there is no chance of competing against Plano so there is no point	Checked	Checked	Checked	Checked	Checked	Checked	Checked	Checked	Checked	Unchecked		Unchecked	Unchecked	Unchecked	Unchecked	Unchecked	Checked	Unchecked	Checked	Unchecked	Unchecked		Unchecked	Checked	Checked	Unchecked	Unchecked	Checked	Unchecked	Unchecked	Checked	Unchecked	Unchecked
273	10th	Male	Asian		No	Checked	Checked	Unchecked	Unchecked	Individual	No	Optional	Students will not derive value from the experience unless they enjoy it and were genuinely curious.	Optional	Students will not derive value from the experience unless they enjoy it and were genuinely curious.	Checked	Checked	Unchecked	Checked	Unchecked	Checked	Unchecked	Checked	Checked	Unchecked		Checked	Unchecked	Unchecked	Checked	Unchecked	Unchecked	Unchecked	Unchecked	Unchecked	Unchecked		Checked	Unchecked	Checked	Unchecked	Unchecked	Checked	Unchecked	Unchecked	Checked	Unchecked	Unchecked
274	9th	Female	Asian		No	Checked	Unchecked	Unchecked	Unchecked	Team	Yes	Optional	Science fair can be very stressful and high schoolers do not need the extra stress to go through a prosses that won't help them in life. Also, some students can't provide materials to carry out their experiment, so rich students have an unfair advantage.	Optional	Not everyone wants to take their time out of their weekend to spend the whole day doing something that's minor.	Checked	Checked	Checked	Checked	Checked	Unchecked	Unchecked	Checked	Checked	Unchecked		Unchecked	Unchecked	Unchecked	Unchecked	Checked	Unchecked	Unchecked	Unchecked	Unchecked	Unchecked		Checked	Checked	Unchecked	Unchecked	Unchecked	Unchecked	Unchecked	Unchecked	Unchecked	Unchecked	Unchecked
275	9th	Female	Hispanic or Latino		Yes	Checked	Checked	Checked	Unchecked	Team	Yes	Required	science fair is a really cool experience and i think people don't know it.	Optional	some people don't like competing	Checked	Checked	Checked	Checked	Unchecked	Unchecked	Unchecked	Checked	Checked	Unchecked		Checked	Unchecked	Unchecked	Checked	Unchecked	Unchecked	Unchecked	Checked	Unchecked	Unchecked		Unchecked	Checked	Checked	Unchecked	Unchecked	Checked	Unchecked	Unchecked	Checked	Unchecked	Unchecked
276	9th	Male	Asian		No	Checked	Checked	Checked	Unchecked	Individual	Yes	Optional	Some people that are not in interested in science may not have fun during this project.	Required	Because it will make students to try their best	Checked	Checked	Checked	Checked	Checked	Unchecked	Unchecked	Unchecked	Unchecked	Unchecked		Checked	Unchecked	Unchecked	Checked	Unchecked	Unchecked	Unchecked	Unchecked	Unchecked	Unchecked		Unchecked	Checked	Unchecked	Checked	Unchecked	Checked	Checked	Unchecked	Checked	Unchecked	Unchecked
277	9th	Female	Hispanic or Latino		Yes	Checked	Checked	Checked	Unchecked	Team	Yes	Required	science fair is a really cool experience and i think people don't know it.	Optional	some people don't like competing	Checked	Checked	Checked	Checked	Unchecked	Unchecked	Unchecked	Checked	Checked	Unchecked		Checked	Unchecked	Unchecked	Checked	Unchecked	Unchecked	Unchecked	Checked	Unchecked	Unchecked		Unchecked	Checked	Checked	Unchecked	Unchecked	Checked	Unchecked	Unchecked	Checked	Unchecked	Unchecked
278						Unchecked	Unchecked	Unchecked	Unchecked							Unchecked	Unchecked	Unchecked	Unchecked	Unchecked	Unchecked	Unchecked	Unchecked	Unchecked	Unchecked		Unchecked	Unchecked	Unchecked	Unchecked	Unchecked	Unchecked	Unchecked	Unchecked	Unchecked	Unchecked		Unchecked	Unchecked	Unchecked	Unchecked	Unchecked	Unchecked	Unchecked	Unchecked	Unchecked	Unchecked	Unchecked
279	9th	Female	White		No	Checked	Checked	Checked	Unchecked	Individual	Yes	Required	So that way people know what they do and don't like. As in my case, if it were optional, I would definitely NOT do science fair, but because I had to do it, I know that I love it.	Optional	Not everyone wants to do science fair for competition, some people do it for the actual science.	Checked	Checked	Checked	Checked	Checked	Checked	Unchecked	Checked	Checked	Unchecked		Checked	Unchecked	Unchecked	Checked	Checked	Unchecked	Unchecked	Checked	Unchecked	Unchecked		Checked	Unchecked	Unchecked	Checked	Unchecked	Checked	Checked	Checked	Unchecked	Unchecked	Unchecked
280	9th	Female	Hispanic or Latino		No	Unchecked	Checked	Checked	Unchecked	Individual	Yes	Required	For the Academy of Health and Science Professions	Optional	Since you can have other activities during on a school day	Unchecked	Unchecked	Unchecked	Checked	Unchecked	Unchecked	Unchecked	Checked	Unchecked	Unchecked		Checked	Unchecked	Unchecked	Unchecked	Unchecked	Unchecked	Unchecked	Unchecked	Unchecked	Unchecked		Checked	Checked	Checked	Checked	Checked	Unchecked	Checked	Checked	Unchecked	Unchecked	Unchecked
281	11th	Female	Hispanic or Latino		Yes	Checked	Checked	Checked	Unchecked	Individual	No	Required	Knowledge is gained in the process of reaserching, and to have background information on whatever subject is good.	Required	Because they are important.	Unchecked	Unchecked	Unchecked	Checked	Checked	Checked	Unchecked	Checked	Checked	Unchecked		Unchecked	Unchecked	Unchecked	Checked	Unchecked	Checked	Unchecked	Checked	Unchecked	Unchecked		Unchecked	Checked	Checked	Checked	Checked	Checked	Unchecked	Checked	Checked	Unchecked	Unchecked
282	10th	Male	Asian		Yes	Checked	Checked	Checked	Unchecked	Team	Yes	Optional	Because I feel it really depends on a student's incentive or drive force themselves through science fair. Science fair maybe too much for only class and nothing else. The competitive aspect of science fair is essential to make up for all of the hard work	Optional	I feel this choice is ultimately up to the participant because if a student was forced to go to a competition, they might not try their best efforts. The student must have their own reasons to compete. Not to fill a requirement.	Unchecked	Unchecked	Unchecked	Checked	Checked	Unchecked	Unchecked	Checked	Checked	Unchecked		Unchecked	Unchecked	Unchecked	Unchecked	Checked	Unchecked	Unchecked	Checked	Checked	Unchecked		Checked	Checked	Unchecked	Unchecked	Unchecked	Checked	Checked	Unchecked	Checked	Unchecked	Unchecked
283	9th	Female	White		No	Checked	Checked	Checked	Unchecked	Individual	No	Required	All students should know how to come up with an original question, research it, and attempt to answer it. Field research is also important to a student's developing brain.	Optional	To compete is to be confident in your research and presentation. Many students would feel uncomfortable with presenting this in a competitive environment.	Unchecked	Unchecked	Unchecked	Checked	Unchecked	Checked	Unchecked	Unchecked	Unchecked	Checked	Articles from published scientific research.	Unchecked	Unchecked	Unchecked	Unchecked	Unchecked	Unchecked	Unchecked	Unchecked	Unchecked	Checked	Nobody.	Unchecked	Unchecked	Unchecked	Unchecked	Unchecked	Unchecked	Unchecked	Unchecked	Checked	Unchecked	Unchecked
284	10th	Female	White		No	Checked	Checked	Checked	Unchecked	Team	No	Optional		Optional		Checked	Checked	Checked	Checked	Checked	Unchecked	Unchecked	Checked	Checked	Unchecked		Unchecked	Unchecked	Unchecked	Unchecked	Checked	Unchecked	Unchecked	Unchecked	Unchecked	Unchecked		Unchecked	Unchecked	Checked	Unchecked	Unchecked	Checked	Unchecked	Checked	Unchecked	Unchecked	Unchecked
285	10th	Male	White		No	Unchecked	Checked	Checked	Unchecked	Team	No	Optional	Students are more likely to enjoy doing their project is it is their choice	Optional	Same reason	Unchecked	Unchecked	Unchecked	Checked	Checked	Checked	Unchecked	Checked	Checked	Unchecked		Unchecked	Unchecked	Unchecked	Unchecked	Unchecked	Unchecked	Unchecked	Checked	Unchecked	Unchecked		Unchecked	Unchecked	Unchecked	Unchecked	Unchecked	Checked	Unchecked	Unchecked	Checked	Unchecked	Unchecked
286	9th	Female	Asian		No	Unchecked	Checked	Checked	Unchecked	Individual	Yes	Optional	Many high school students have no interest in STEM, and as such invest their time into activities that are better suited for them. The extra commitment of science fair would limit students not interested in STEM.	Optional	Students should not be forced to compete if they do not want to, although they may be heavily encouraged.	Checked	Checked	Checked	Checked	Checked	Checked	Unchecked	Checked	Checked	Unchecked		Checked	Unchecked	Unchecked	Checked	Checked	Unchecked	Unchecked	Checked	Checked	Unchecked		Unchecked	Unchecked	Unchecked	Checked	Unchecked	Checked	Unchecked	Unchecked	Checked	Unchecked	Unchecked
287	9th	Female	Hispanic or Latino		No	Checked	Checked	Checked	Unchecked	Individual	Yes	Optional	Some students submit things that are really below par only for a grade. I do understand it's so they discover something but this isn't for everyone.	Optional	It can really help with the worlds problems but can be an issue for people with social anxiety and such.	Checked	Checked	Checked	Checked	Checked	Unchecked	Unchecked	Unchecked	Unchecked	Unchecked		Unchecked	Unchecked	Unchecked	Checked	Unchecked	Unchecked	Unchecked	Unchecked	Unchecked	Unchecked		Unchecked	Unchecked	Checked	Checked	Checked	Checked	Checked	Checked	Checked	Unchecked	Unchecked
288	9th	Male	White		No	Checked	Checked	Checked	Unchecked	Team	No, but I did a science fair project to satisfy a school project requirement.	Optional		Optional		Checked	Checked	Checked	Checked	Unchecked	Checked	Unchecked	Checked	Checked	Unchecked		Checked	Unchecked	Unchecked	Checked	Unchecked	Unchecked	Unchecked	Checked	Unchecked	Unchecked		Unchecked	Checked	Checked	Checked	Unchecked	Unchecked	Unchecked	Unchecked	Checked	Unchecked	Unchecked
289	9th	Male	Asian		No	Checked	Checked	Checked	Unchecked	Individual	No, but I did a science fair project to satisfy a school project requirement.	Required	People should at least know what its like	Optional	people shouldnt be forced to do what they dont want to do	Checked	Unchecked	Unchecked	Checked	Unchecked	Checked	Checked	Checked	Checked	Unchecked		Unchecked	Unchecked	Unchecked	Checked	Unchecked	Checked	Unchecked	Checked	Checked	Unchecked		Unchecked	Checked	Unchecked	Unchecked	Unchecked	Unchecked	Unchecked	Unchecked	Unchecked	Unchecked	Unchecked
290	9th	Female	White		No	Checked	Checked	Unchecked	Unchecked	Individual	Yes	Required	It helps to learn about the world around you and what you want to do in life.	Optional		Checked	Checked	Checked	Checked	Checked	Unchecked	Unchecked	Checked	Checked	Unchecked		Checked	Unchecked	Unchecked	Unchecked	Unchecked	Unchecked	Unchecked	Checked	Unchecked	Unchecked		Unchecked	Checked	Unchecked	Checked	Unchecked	Unchecked	Unchecked	Unchecked	Checked	Unchecked	Unchecked
291	11th	Female	Black or African American		Yes	Unchecked	Checked	Checked	Unchecked	Individual	No, but I did a science fair project to satisfy a school project requirement.	Required	A lot of kids could benefit from the science fair experience, but don't feel motivated to do it because there is no incentive.	Optional	Not everyone is comfortable with the idea of competing with other people.	Checked	Checked	Checked	Checked	Checked	Checked	Unchecked	Checked	Checked	Unchecked		Unchecked	Unchecked	Unchecked	Unchecked	Unchecked	Unchecked	Unchecked	Checked	Checked	Unchecked		Unchecked	Unchecked	Checked	Checked	Unchecked	Checked	Checked	Unchecked	Checked	Unchecked	Unchecked
292	11th	Female	Hispanic or Latino		Yes	Checked	Checked	Checked	Unchecked	Individual	No	Optional	Because then teacher can put work into teaching the students that want to learn and do science fair and help them improve on their projects.	Optional	If students do not want to compete for their own set of reasons, then they shouldn't be placed in a position where they would be uncomfortable.	Checked	Unchecked	Checked	Checked	Checked	Checked	Unchecked	Unchecked	Unchecked	Unchecked		Checked	Unchecked	Unchecked	Checked	Unchecked	Unchecked	Unchecked	Checked	Unchecked	Unchecked		Unchecked	Unchecked	Unchecked	Unchecked	Unchecked	Checked	Unchecked	Unchecked	Checked	Unchecked	Unchecked
293	11th	Male	White		Yes	Checked	Checked	Checked	Unchecked	Individual	No	Optional	People who do not major in STEM should not be dragged down with those who are passionate about it. People who are truly passionate about STEM will do the science fair willingly.	Required	Even if they compete at a school level and want to stop there they should be shown what they could be if they worked really hard.	Checked	Unchecked	Checked	Checked	Unchecked	Checked	Checked	Checked	Checked	Unchecked		Checked	Unchecked	Unchecked	Checked	Unchecked	Unchecked	Unchecked	Checked	Checked	Unchecked		Unchecked	Unchecked	Checked	Unchecked	Unchecked	Unchecked	Checked	Unchecked	Checked	Unchecked	Unchecked
294	11th	Male	White		Yes	Checked	Checked	Checked	Unchecked	Individual	No	Optional	People who do not major in STEM should not be dragged down with those who are passionate about it. People who are truly passionate about STEM will do the science fair willingly.	Required	Even if they compete at a school level and want to stop there they should be shown what they could be if they worked really hard.	Checked	Unchecked	Checked	Checked	Unchecked	Checked	Checked	Checked	Checked	Unchecked		Checked	Unchecked	Unchecked	Checked	Unchecked	Unchecked	Unchecked	Checked	Checked	Unchecked		Unchecked	Unchecked	Checked	Unchecked	Unchecked	Unchecked	Checked	Unchecked	Checked	Unchecked	Unchecked
295	11th	Male	Asian		No	Checked	Checked	Unchecked	Unchecked	Individual	No	Required	They teach how to organize scientific information for presentation, and how to follow the scientific method.	Required		Checked	Checked	Checked	Checked	Unchecked	Checked	Unchecked	Checked	Checked	Unchecked		Unchecked	Unchecked	Unchecked	Checked	Unchecked	Checked	Unchecked	Checked	Checked	Unchecked		Unchecked	Unchecked	Unchecked	Checked	Unchecked	Checked	Unchecked	Unchecked	Checked	Unchecked	Unchecked
296	10th	Male	White		No	Unchecked	Checked	Checked	Unchecked	Team	No	Optional		Optional		Checked	Checked	Checked	Checked	Checked	Checked	Checked	Checked	Checked	Checked		Unchecked	Unchecked	Unchecked	Unchecked	Unchecked	Unchecked	Unchecked	Checked	Unchecked	Unchecked		Unchecked	Unchecked	Unchecked	Unchecked	Unchecked	Unchecked	Unchecked	Unchecked	Unchecked	Unchecked	Unchecked
297	9th	Female	Hispanic or Latino		No	Checked	Checked	Checked	Unchecked	Individual	Yes	Optional	I think that students will be more inspired and dedicated to their projects if they had the option to do science fair.	Optional	I think that students will be more inspired and dedicated to their projects if they had the option to do science fair.	Unchecked	Unchecked	Unchecked	Checked	Unchecked	Unchecked	Unchecked	Checked	Checked	Unchecked		Unchecked	Unchecked	Unchecked	Checked	Unchecked	Unchecked	Unchecked	Checked	Unchecked	Unchecked		Unchecked	Unchecked	Unchecked	Unchecked	Unchecked	Checked	Unchecked	Unchecked	Unchecked	Unchecked	Unchecked
298	9th	Female	Asian		No	Checked	Checked	Unchecked	Unchecked	Individual	Yes	Required	Because it helps students learn about different things in science.	Optional	Because not everyone likes to present to a crowd of people.	Checked	Checked	Checked	Checked	Checked	Checked	Unchecked	Unchecked	Checked	Unchecked		Unchecked	Unchecked	Unchecked	Checked	Unchecked	Unchecked	Unchecked	Unchecked	Unchecked	Unchecked		Unchecked	Checked	Unchecked	Unchecked	Unchecked	Unchecked	Unchecked	Unchecked	Unchecked	Unchecked	Unchecked
299	11th	Female	Black or African American		No	Checked	Unchecked	Unchecked	Unchecked	Team	Yes	Optional	Some people interest may not be in science fair	Optional	If some people can not make it to the fair they shouldn't have the disadvantage to not move on	Checked	Unchecked	Unchecked	Checked	Checked	Checked	Checked	Checked	Checked	Unchecked		Unchecked	Unchecked	Unchecked	Checked	Checked	Unchecked	Unchecked	Checked	Unchecked	Unchecked		Checked	Checked	Checked	Checked	Checked	Checked	Checked	Checked	Checked	Checked	Unchecked
300	12th	Female	White		Yes	Unchecked	Checked	Checked	Unchecked	Individual	No, but I did a science fair project to satisfy a school project requirement.	Required	The project doesn't have to be extremely difficult but it is very good experience for learning how to problem solve and be creative.	Optional	Not everyone is comfortable presenting their project and sometimes projects don't end with the best results.	Checked	Checked	Checked	Checked	Checked	Checked	Unchecked	Checked	Checked	Unchecked		Checked	Checked	Unchecked	Checked	Unchecked	Checked	Unchecked	Unchecked	Unchecked	Unchecked		Unchecked	Checked	Checked	Unchecked	Unchecked	Checked	Unchecked	Unchecked	Checked	Unchecked	Unchecked
301	9th	Female	Asian		No	Checked	Checked	Unchecked	Unchecked	Individual	Yes	Required	It's a good experience for all who attend, and there are a lot of lessons that are learned during research, experimentation, analysis, and presentation.	Required	Competition anywhere is a good experience to have, because it motivates and opens up a student's mind to a multitude of ideas.	Checked	Checked	Checked	Checked	Checked	Checked	Checked	Checked	Checked	Unchecked		Checked	Checked	Unchecked	Checked	Checked	Unchecked	Unchecked	Checked	Checked	Unchecked		Unchecked	Checked	Unchecked	Unchecked	Unchecked	Checked	Unchecked	Unchecked	Unchecked	Unchecked	Unchecked
302	9th	Male	Black or African American		No	Checked	Unchecked	Unchecked	Unchecked	Individual	Yes	Optional	It should be your chose if you want to do an experamint	Optional	Not only should it be your chose to do an experament but also to compet	Checked	Checked	Checked	Checked	Unchecked	Unchecked	Unchecked	Unchecked	Unchecked	Unchecked		Unchecked	Unchecked	Unchecked	Unchecked	Unchecked	Unchecked	Unchecked	Unchecked	Unchecked	Unchecked		Unchecked	Unchecked	Checked	Unchecked	Unchecked	Unchecked	Unchecked	Unchecked	Unchecked	Unchecked	Unchecked
303	11th	Female	Hispanic or Latino		Yes	Checked	Checked	Checked	Unchecked	Individual	No	Optional	Because then teacher can put work into teaching the students that want to learn and do science fair and help them improve on their projects.	Optional	If students do not want to compete for their own set of reasons, then they shouldn't be placed in a position where they would be uncomfortable.	Checked	Unchecked	Checked	Checked	Checked	Checked	Unchecked	Unchecked	Unchecked	Unchecked		Checked	Unchecked	Unchecked	Checked	Unchecked	Unchecked	Unchecked	Checked	Unchecked	Unchecked		Unchecked	Unchecked	Unchecked	Unchecked	Unchecked	Checked	Unchecked	Unchecked	Checked	Unchecked	Unchecked
304	9th	Male	White		No	Checked	Checked	Unchecked	Unchecked	Individual	Yes	Optional	Some people can't think in a very scientific way. Science fair may not be beneficial to everyone.	Required	If you are competing in science fair, or any competition, you should have a project to compete with.	Unchecked	Unchecked	Unchecked	Checked	Checked	Checked	Unchecked	Checked	Checked	Unchecked		Unchecked	Checked	Unchecked	Checked	Checked	Unchecked	Unchecked	Checked	Unchecked	Unchecked		Unchecked	Unchecked	Unchecked	Unchecked	Unchecked	Checked	Checked	Checked	Checked	Unchecked	Unchecked
305	9th	Female	White		No	Checked	Checked	Checked	Unchecked	Individual	Yes	Optional	If you're doing it just for a grade, you wont try as hard or care that much about your project.	Optional	If you're doing it just for a grade, you wont try as hard or care that much about your project.	Checked	Checked	Checked	Checked	Checked	Checked	Unchecked	Checked	Checked	Unchecked		Unchecked	Unchecked	Unchecked	Unchecked	Checked	Unchecked	Unchecked	Checked	Checked	Unchecked		Unchecked	Checked	Unchecked	Checked	Unchecked	Checked	Checked	Unchecked	Checked	Unchecked	Unchecked
306	11th	Male	Black or African American		Yes	Checked	Checked	Checked	Unchecked	Individual	Yes	Required	To show how one could present a new idea or reflect on an old one.	Required	To better public speaking or project-based learning.	Unchecked	Unchecked	Unchecked	Checked	Unchecked	Checked	Unchecked	Checked	Checked	Unchecked		Unchecked	Unchecked	Unchecked	Checked	Unchecked	Unchecked	Unchecked	Checked	Checked	Unchecked		Unchecked	Unchecked	Unchecked	Checked	Unchecked	Checked	Unchecked	Unchecked	Checked	Unchecked	Unchecked
307	9th	Male	White		No	Unchecked	Checked	Checked	Unchecked	Individual	Yes	Required	I didn't want to do it at first, but it was a great experience to hear from professionals.	Optional	Although it is fun to present in front of judges, it can be very hard for some people to do so, and shouldn't be forced upon everyone.	Unchecked	Unchecked	Unchecked	Checked	Checked	Checked	Unchecked	Checked	Checked	Unchecked		Checked	Checked	Checked	Checked	Checked	Unchecked	Unchecked	Checked	Checked	Unchecked		Checked	Unchecked	Checked	Unchecked	Unchecked	Checked	Unchecked	Checked	Unchecked	Unchecked	Unchecked
308	9th	Female	Hispanic or Latino		No	Unchecked	Unchecked	Checked	Unchecked	Team	No, but I did a science fair project to satisfy a school project requirement.	Optional	Not every one is interested in science	Optional	Most people aren't interested	Checked	Checked	Checked	Checked	Checked	Unchecked	Unchecked	Checked	Checked	Unchecked		Checked	Unchecked	Unchecked	Checked	Checked	Unchecked	Unchecked	Unchecked	Unchecked	Unchecked		Checked	Unchecked	Checked	Checked	Unchecked	Unchecked	Checked	Unchecked	Checked	Unchecked	Unchecked
309	9th	Female	White		No	Unchecked	Unchecked	Unchecked	Unchecked	Individual	No	Optional	Because sience fair gives unnececary stress to parent and children.	Optional	No reason really.	Checked	Checked	Checked	Checked	Checked	Checked	Checked	Unchecked	Unchecked	Unchecked		Checked	Checked	Unchecked	Unchecked	Unchecked	Unchecked	Unchecked	Unchecked	Unchecked	Unchecked		Checked	Checked	Unchecked	Unchecked	Unchecked	Unchecked	Unchecked	Unchecked	Unchecked	Unchecked	Unchecked
310	12th	Male	Hispanic or Latino		Yes	Checked	Checked	Checked	Unchecked	Individual	No	Optional	Not everyone has time	Optional	see 7	Checked	Checked	Checked	Checked	Checked	Checked	Unchecked	Checked	Checked	Unchecked		Unchecked	Unchecked	Unchecked	Unchecked	Unchecked	Checked	Unchecked	Checked	Checked	Unchecked		Unchecked	Unchecked	Checked	Unchecked	Unchecked	Checked	Checked	Checked	Checked	Unchecked	Unchecked
311	9th	Male	Asian		No	Checked	Unchecked	Checked	Unchecked	Team	Yes	Required		Optional		Checked	Checked	Unchecked	Checked	Checked	Unchecked	Unchecked	Checked	Checked	Unchecked		Checked	Unchecked	Unchecked	Checked	Unchecked	Unchecked	Unchecked	Checked	Unchecked	Unchecked		Unchecked	Checked	Unchecked	Unchecked	Unchecked	Unchecked	Unchecked	Unchecked	Checked	Unchecked	Unchecked
312	9th	Female	White		No	Checked	Unchecked	Checked	Unchecked	Individual	Yes	Required	Good lessons in responsibility and teaching scientific method	Optional	Not all people like to compete or interact with judges but may like to research things of interest.	Checked	Unchecked	Unchecked	Checked	Unchecked	Checked	Unchecked	Checked	Checked	Unchecked		Unchecked	Unchecked	Unchecked	Unchecked	Checked	Unchecked	Unchecked	Checked	Unchecked	Unchecked		Unchecked	Checked	Checked	Unchecked	Unchecked	Unchecked	Checked	Unchecked	Checked	Unchecked	Unchecked
313	9th	Female	Black or African American		No	Checked	Checked	Checked	Unchecked	Individual	Yes	Optional	Some people don't want to work in the fields of science or engineering, yet they could want to associate themselves with it. It's like a parent wanting their child to be a doctor, but the child wants to be a lawyer.	Required	I think it is great to have new fresh ideas placed against each other to see similarities and differences between them. When in a competition people will notice a lot of new things, receive critiques and much more to keep motivating themselves to keep striving higher.	Checked	Checked	Checked	Checked	Checked	Checked	Unchecked	Checked	Checked	Unchecked		Checked	Unchecked	Unchecked	Unchecked	Unchecked	Unchecked	Unchecked	Unchecked	Unchecked	Unchecked		Unchecked	Checked	Unchecked	Checked	Unchecked	Checked	Unchecked	Unchecked	Checked	Unchecked	Unchecked
314	9th	Female	Hispanic or Latino		No	Checked	Checked	Checked	Unchecked	Individual	No	Required	It helps students develop a deeper understanding of science and promote the love of science.	Optional	I think that competing in science fair isn't for everyone and should be optional as it is a fairly stressful activity.	Checked	Checked	Checked	Checked	Checked	Checked	Checked	Checked	Checked	Unchecked		Checked	Unchecked	Unchecked	Unchecked	Unchecked	Unchecked	Unchecked	Unchecked	Unchecked	Unchecked		Unchecked	Checked	Unchecked	Unchecked	Unchecked	Unchecked	Checked	Unchecked	Checked	Unchecked	Unchecked
315	11th	Male	Hispanic or Latino		Yes	Unchecked	Checked	Checked	Unchecked	Individual	No	Optional	People should be able to consider wether they want to expirence science fair or not.	Optional	Choice on wether the project is for competition or not is based on individual prefrences.	Checked	Checked	Checked	Checked	Checked	Checked	Checked	Checked	Checked	Unchecked		Unchecked	Unchecked	Unchecked	Checked	Unchecked	Unchecked	Unchecked	Checked	Checked	Unchecked		Unchecked	Unchecked	Checked	Unchecked	Unchecked	Checked	Unchecked	Unchecked	Checked	Unchecked	Unchecked
316	9th	Male	Hispanic or Latino		No	Checked	Unchecked	Checked	Unchecked	Individual	Yes	Optional	Some students may not have time and/or resources available	Required	Ways to see how your project can be improved as well as incentives to better yourself	Checked	Checked	Checked	Checked	Checked	Checked	Checked	Checked	Checked	Unchecked		Checked	Unchecked	Checked	Checked	Unchecked	Checked	Unchecked	Unchecked	Checked	Unchecked		Unchecked	Checked	Unchecked	Unchecked	Unchecked	Checked	Unchecked	Unchecked	Checked	Unchecked	Unchecked
317	9th	Female	Hispanic or Latino		No	Checked	Checked	Checked	Unchecked	Individual	Yes	Optional	As a student some of individuals are not interested in science as much which makes the individual uninterested in a project if it's required making he project a horrible one. Science fair is supposed to be fun and interesting to the people that enjoy these subjects.	Optional	Sometimes as young adults we can have stage fright or bad anxiety. In situations where you have to present something it should be optional because of these reasons that sometimes and individual can't control.	Checked	Checked	Checked	Checked	Unchecked	Checked	Unchecked	Checked	Checked	Unchecked		Checked	Checked	Unchecked	Checked	Unchecked	Unchecked	Unchecked	Checked	Checked	Unchecked		Unchecked	Checked	Unchecked	Unchecked	Unchecked	Checked	Checked	Unchecked	Checked	Unchecked	Unchecked
318	11th	Female	Hispanic or Latino		Yes	Unchecked	Unchecked	Checked	Unchecked	Individual	No	Optional	Many kids do not put in the required time for it to begin with.	Optional	see above	Checked	Checked	Checked	Checked	Checked	Checked	Unchecked	Checked	Checked	Unchecked		Checked	Unchecked	Unchecked	Checked	Unchecked	Unchecked	Unchecked	Checked	Unchecked	Unchecked		Unchecked	Checked	Checked	Checked	Unchecked	Checked	Checked	Checked	Checked	Unchecked	Unchecked
319	12th	Female	Hispanic or Latino		No	Checked	Unchecked	Checked	Unchecked	Individual	Yes	Optional	Some individuals have lots of work on their plate and science fair will stress some individuals.	Required	It's a competition so shouldn't it be required?	Checked	Checked	Unchecked	Checked	Unchecked	Checked	Unchecked	Checked	Checked	Unchecked		Unchecked	Unchecked	Unchecked	Checked	Unchecked	Unchecked	Unchecked	Unchecked	Unchecked	Unchecked		Unchecked	Checked	Checked	Unchecked	Unchecked	Checked	Unchecked	Unchecked	Checked	Unchecked	Unchecked
320	9th	Female	Hispanic or Latino		Yes	Checked	Unchecked	Checked	Unchecked	Individual	Yes	Required	They should be required in school because science fair projects are a great way to learn about the scientific process and learn something new.	Optional	Science fair projects for a competition should be optional because if a student is forced to do a project they usually end up disliking the topic. This means that they will likely put less effort into the project. I science fair is an option the student does the project on a topic they enjoy and they put more effort into the project. In the end, the student will enjoy the project more and be more…	Checked	Unchecked	Unchecked	Checked	Unchecked	Checked	Unchecked	Unchecked	Unchecked	Unchecked		Checked	Unchecked	Unchecked	Checked	Unchecked	Unchecked	Unchecked	Unchecked	Unchecked	Unchecked		Unchecked	Unchecked	Unchecked	Unchecked	Unchecked	Checked	Unchecked	Unchecked	Checked	Unchecked	Unchecked
321	9th	Female	Asian		No	Checked	Unchecked	Unchecked	Unchecked							Unchecked	Unchecked	Unchecked	Unchecked	Unchecked	Unchecked	Unchecked	Unchecked	Unchecked	Unchecked		Unchecked	Unchecked	Unchecked	Unchecked	Unchecked	Unchecked	Unchecked	Unchecked	Unchecked	Unchecked		Unchecked	Unchecked	Unchecked	Unchecked	Unchecked	Unchecked	Unchecked	Unchecked	Unchecked	Unchecked	Unchecked
322	9th	Male	White		No	Checked	Checked	Checked	Unchecked	Team	Yes	Optional	If a person has an issue outside of school that would need a large amount of time, it would make completing and competing in the science fair very difficult. If it were optional all the students participating would be interested and invested in their project and not just show up the science fair because they have to and have already been graded they would actually try to do well and move up to th…	Optional	if people don't want to show up and are forced to they won't really try and would only be wasting the judges time.	Checked	Checked	Checked	Checked	Checked	Checked	Unchecked	Checked	Checked	Unchecked		Checked	Unchecked	Unchecked	Unchecked	Unchecked	Unchecked	Unchecked	Checked	Unchecked	Unchecked		Unchecked	Unchecked	Unchecked	Unchecked	Unchecked	Checked	Unchecked	Unchecked	Unchecked	Unchecked	Unchecked
323	9th	Female	Asian		No	Checked	Unchecked	Unchecked	Unchecked	Individual	Yes	Required	I noticed other students were struggling already, and this grade and the work behind them had only brought them down more. However, it does help us learn how to manage our time more wisely.	Optional	Some students feel too much pressure when they must compete with others.	Checked	Unchecked	Unchecked	Checked	Checked	Unchecked	Unchecked	Checked	Checked	Unchecked		Checked	Unchecked	Unchecked	Checked	Checked	Unchecked	Unchecked	Checked	Unchecked	Unchecked		Unchecked	Checked	Checked	Checked	Unchecked	Checked	Checked	Unchecked	Checked	Unchecked	Unchecked
324	10th	Female	Hispanic or Latino		No	Checked	Checked	Checked	Unchecked	Individual	No	Optional	It gives a reason for effort	Optional	It will be better	Unchecked	Unchecked	Unchecked	Checked	Unchecked	Checked	Unchecked	Unchecked	Checked	Unchecked		Unchecked	Unchecked	Unchecked	Checked	Unchecked	Unchecked	Unchecked	Checked	Checked	Unchecked		Unchecked	Unchecked	Unchecked	Unchecked	Unchecked	Checked	Unchecked	Unchecked	Unchecked	Unchecked	Unchecked
325	10th	Male	White		Yes	Checked	Unchecked	Checked	Unchecked	Team	Yes	Required	It is important to learn how to conduct research in a certain format. It is also important to know to present research in front of a judge.	Optional	Not everyone wants to compete and put that much work into it.	Checked	Checked	Checked	Checked	Checked	Checked	Unchecked	Checked	Checked	Unchecked		Checked	Unchecked	Unchecked	Checked	Unchecked	Unchecked	Unchecked	Unchecked	Unchecked	Unchecked		Unchecked	Unchecked	Unchecked	Unchecked	Unchecked	Checked	Unchecked	Unchecked	Checked	Unchecked	Unchecked
326	12th	Female	Hispanic or Latino		Yes	Checked	Checked	Checked	Checked	Individual	No	Optional	It fosters a desire to excel	Optional	Desire to excel	Checked	Unchecked	Unchecked	Checked	Unchecked	Checked	Unchecked	Checked	Unchecked	Unchecked		Unchecked	Unchecked	Unchecked	Unchecked	Unchecked	Checked	Unchecked	Unchecked	Unchecked	Unchecked		Unchecked	Checked	Unchecked	Checked	Unchecked	Unchecked	Unchecked	Unchecked	Checked	Unchecked	Unchecked
327	10th	Female	Asian		No	Checked	Unchecked	Unchecked	Unchecked	Team	No, but I did a science fair project to satisfy a school project requirement.	Required	I feel that it is extremely important for all students to participate in things like the science fair, because science is always improving and growing, and so its important to put emphasize on it.	Optional	The whole point of the science fair isn't supposed to be a competition, but just the pure science that the science fair should be.	Checked	Checked	Unchecked	Checked	Checked	Unchecked	Unchecked	Unchecked	Unchecked	Unchecked		Unchecked	Checked	Unchecked	Checked	Checked	Unchecked	Unchecked	Unchecked	Unchecked	Unchecked		Unchecked	Unchecked	Unchecked	Unchecked	Unchecked	Checked	Unchecked	Unchecked	Unchecked	Unchecked	Unchecked
328	9th				No	Unchecked	Unchecked	Checked	Checked	Individual	Yes	Optional	It's very stressful to complete the science report with other homework, plus many students may not know what topic to choose or what they are interested in.	Optional	Competition can cause a lot of anxiety and for some people it may be difficult to talk to judges because they are shy or can't remember what to say.	Checked	Checked	Checked	Checked	Checked	Checked	Unchecked	Checked	Checked	Unchecked		Checked	Unchecked	Unchecked	Unchecked	Unchecked	Unchecked	Unchecked	Checked	Unchecked	Unchecked		Unchecked	Unchecked	Checked	Unchecked	Unchecked	Unchecked	Unchecked	Unchecked	Checked	Unchecked	Unchecked
329	9th	Female	Hispanic or Latino		Yes	Checked	Unchecked	Checked	Unchecked	Individual		Optional	no one has same interests	Optional	no one has same interests	Checked	Checked	Checked	Checked	Checked	Checked	Unchecked	Checked	Checked	Unchecked		Checked	Unchecked	Unchecked	Checked	Unchecked	Checked	Unchecked	Checked	Checked	Unchecked		Unchecked	Unchecked	Unchecked	Unchecked	Unchecked	Checked	Unchecked	Unchecked	Checked	Unchecked	Unchecked
330	12th	Female	Hispanic or Latino		Yes	Checked	Checked	Checked	Checked	Individual	No	Optional	It fosters a desire to excel independently	Optional	It fosters a desire to excel independently	Checked	Unchecked	Unchecked	Checked	Unchecked	Checked	Unchecked	Unchecked	Unchecked	Unchecked		Unchecked	Unchecked	Unchecked	Checked	Unchecked	Checked	Unchecked	Unchecked	Unchecked	Unchecked		Unchecked	Checked	Unchecked	Checked	Unchecked	Unchecked	Unchecked	Unchecked	Checked	Unchecked	Unchecked
331	9th	Female	White		No	Unchecked	Unchecked	Checked	Unchecked	Individual	No	Optional	People shouldn't be forced to do science fair if they don't want to.	Optional	You shouldn't be forced to compete in a competition much like how students aren't required to try out for sports.	Checked	Checked	Checked	Checked	Checked	Checked	Checked	Checked	Checked	Unchecked		Checked	Unchecked	Unchecked	Unchecked	Unchecked	Checked	Unchecked	Unchecked	Unchecked	Unchecked		Unchecked	Checked	Unchecked	Checked	Unchecked	Checked	Unchecked	Checked	Checked	Unchecked	Unchecked
332	10th	Female	White		No	Checked	Checked	Checked	Unchecked	Individual	No	Optional	Students shouldn't be forced to participate and,if it is optional the students tend to generate better projects	Optional		Unchecked	Unchecked	Unchecked	Checked	Unchecked	Checked	Unchecked	Checked	Checked	Unchecked		Unchecked	Unchecked	Unchecked	Checked	Unchecked	Unchecked	Unchecked	Unchecked	Unchecked	Unchecked		Unchecked	Unchecked	Checked	Checked	Unchecked	Checked	Unchecked	Unchecked	Checked	Unchecked	Unchecked
333	9th	Female	White		Yes	Unchecked	Unchecked	Checked	Unchecked	Individual	Yes	Optional	Not all students have the time, money, or access to equipment for projects that they want to do or can do. Most students that participate want to make a difference but can't due to lack of access to equipment.	Required	Every school wants representation.	Checked	Checked	Checked	Checked	Checked	Unchecked	Unchecked	Checked	Checked	Unchecked		Checked	Unchecked	Unchecked	Checked	Unchecked	Unchecked	Unchecked	Unchecked	Unchecked	Unchecked		Unchecked	Unchecked	Checked	Unchecked	Unchecked	Checked	Checked	Unchecked	Checked	Unchecked	Unchecked
334	9th	Female	Asian		No	Unchecked	Unchecked	Checked	Unchecked	Individual	No	Optional	One does science fair for their love of science, not to get a good grade.	Optional	One does science fair for their love of science, not to get a good grade.	Checked	Checked	Checked	Checked	Checked	Checked	Checked	Checked	Checked	Checked	External professors, people online	Unchecked	Unchecked	Unchecked	Unchecked	Checked	Unchecked	Unchecked	Checked	Checked	Unchecked		Unchecked	Checked	Checked	Checked	Unchecked	Checked	Checked	Checked	Unchecked	Unchecked	Checked	Someone to answer questions that one might have
335	9th	Male	Hispanic or Latino		No	Checked	Unchecked	Checked	Unchecked	Team	Yes	Required	It allows students to explore different topics that they're interested in.	Optional	Not every student might want to compete.	Checked	Checked	Checked	Checked	Unchecked	Checked	Unchecked	Checked	Checked	Unchecked		Unchecked	Unchecked	Checked	Unchecked	Unchecked	Unchecked	Unchecked	Checked	Unchecked	Checked	Partner for the project	Unchecked	Unchecked	Checked	Checked	Unchecked	Unchecked	Unchecked	Checked	Checked	Unchecked	Unchecked
336	10th	Male	Asian		No	Unchecked	Unchecked	Checked	Unchecked	Individual	No	Optional	In high school, I think it's mostly because of time management issues for some students.	Optional	Choosing to present a project isn't easy, so pressuring a student to do so isn't right.	Checked	Checked	Checked	Checked	Checked	Checked	Unchecked	Checked	Checked	Unchecked		Checked	Unchecked	Unchecked	Checked	Checked	Unchecked	Unchecked	Unchecked	Unchecked	Unchecked		Checked	Unchecked	Unchecked	Unchecked	Unchecked	Checked	Checked	Unchecked	Checked	Unchecked	Unchecked
337	11th	Male	White		No	Checked	Unchecked	Unchecked	Unchecked	Team	No	Optional	A forced project by an unenthusiastic person will never be good.	Optional	Same as above	Checked	Checked	Checked	Checked	Checked	Checked	Unchecked	Checked	Checked	Unchecked		Unchecked	Unchecked	Unchecked	Unchecked	Unchecked	Unchecked	Unchecked	Checked	Unchecked	Unchecked		Unchecked	Checked	Unchecked	Unchecked	Unchecked	Checked	Unchecked	Unchecked	Checked	Unchecked	Unchecked
338	10th	Female	Black or African American		Yes	Checked	Unchecked	Unchecked	Unchecked	Individual	No	Required	Because its a great way to gain more knowledge through self research	Optional	While science fair projects should be mandatory, competition should be optional because they should be able to chose if they are comfortable with explaining their research.	Checked	Checked	Checked	Checked	Checked	Checked	Checked	Checked	Checked	Unchecked		Checked	Unchecked	Unchecked	Checked	Unchecked	Unchecked	Unchecked	Checked	Unchecked	Unchecked		Unchecked	Checked	Checked	Checked	Unchecked	Checked	Unchecked	Unchecked	Checked	Unchecked	Unchecked
339	9th	Male	Hispanic or Latino		Yes	Checked	Unchecked	Checked	Unchecked	Individual	Yes	Required	Personal development	Optional	Add stress to students	Checked	Unchecked	Unchecked	Checked	Checked	Unchecked	Unchecked	Unchecked	Unchecked	Unchecked		Checked	Unchecked	Unchecked	Unchecked	Unchecked	Unchecked	Unchecked	Unchecked	Unchecked	Unchecked		Unchecked	Unchecked	Unchecked	Unchecked	Unchecked	Unchecked	Unchecked	Unchecked	Checked	Unchecked	Unchecked
340	9th	Female	White		No	Checked	Unchecked	Unchecked	Unchecked	Team	Yes	Optional	Some people may not have the necessary skills to perform certain tasks. Or it can be very expensive(ex: microbiology)	Optional	Some student may feel uncomfortable compete ting.	Checked	Unchecked	Unchecked	Checked	Unchecked	Checked	Unchecked	Checked	Unchecked	Unchecked		Unchecked	Unchecked	Unchecked	Checked	Unchecked	Unchecked	Unchecked	Checked	Checked	Unchecked		Unchecked	Unchecked	Checked	Unchecked	Checked	Unchecked	Unchecked	Checked	Unchecked	Unchecked	Unchecked
341	10th	Female	Asian		Yes	Checked	Unchecked	Unchecked	Unchecked	Team	Yes	Optional	For higher level classes such as AP Physics, there is already a challenging workload. Doing a science fair project only adds to the burden. In addition to this, our school has a very strict way in which they assign different parts of the Science Fair to us, which makes it less enjoyable.	Required	How else would one compete if there was no project?	Checked	Checked	Checked	Checked	Checked	Checked	Checked	Checked	Checked	Unchecked		Unchecked	Unchecked	Unchecked	Unchecked	Checked	Unchecked	Unchecked	Checked	Checked	Unchecked		Unchecked	Checked	Checked	Checked	Unchecked	Checked	Unchecked	Unchecked	Checked	Unchecked	Unchecked
342	10th	Female	Asian		Yes	Checked	Unchecked	Unchecked	Unchecked	Individual	Yes	Optional		Required		Checked	Checked	Checked	Checked	Checked	Checked	Checked	Checked	Checked	Unchecked		Unchecked	Unchecked	Unchecked	Unchecked	Checked	Unchecked	Unchecked	Unchecked	Unchecked	Unchecked		Unchecked	Checked	Checked	Unchecked	Unchecked	Checked	Unchecked	Unchecked	Checked	Unchecked	Unchecked
343	10th	Female	White		No	Checked	Unchecked	Checked	Unchecked	Team	No	Optional	Not all students are committed to science, nor are willing to invest that needed time toward a science activity because of other responsibilities.	Optional	Same as above	Unchecked	Unchecked	Unchecked	Checked	Checked	Checked	Checked	Checked	Checked	Unchecked		Unchecked	Unchecked	Unchecked	Unchecked	Unchecked	Checked	Unchecked	Checked	Unchecked	Unchecked		Unchecked	Unchecked	Unchecked	Unchecked	Checked	Unchecked	Unchecked	Unchecked	Checked	Unchecked	Unchecked
344						Unchecked	Unchecked	Unchecked	Unchecked							Unchecked	Unchecked	Unchecked	Unchecked	Unchecked	Unchecked	Unchecked	Unchecked	Unchecked	Unchecked		Unchecked	Unchecked	Unchecked	Unchecked	Unchecked	Unchecked	Unchecked	Unchecked	Unchecked	Unchecked		Unchecked	Unchecked	Unchecked	Unchecked	Unchecked	Unchecked	Unchecked	Unchecked	Unchecked	Unchecked	Unchecked
345	11th	Male	White		Yes	Unchecked	Unchecked	Checked	Unchecked	Individual	No	Optional	Not everyone is good at science. If they are in STEM or G/T, though, I think it should be required.	Optional	Not everyone is good at talking to others about their work.	Checked	Checked	Checked	Checked	Unchecked	Checked	Unchecked	Checked	Checked	Unchecked		Checked	Unchecked	Unchecked	Checked	Unchecked	Unchecked	Unchecked	Checked	Checked	Unchecked		Unchecked	Checked	Unchecked	Unchecked	Unchecked	Checked	Unchecked	Unchecked	Checked	Unchecked	Unchecked
346	10th	Female	Black or African American		No	Checked	Unchecked	Unchecked	Unchecked	Individual	Yes	Required	Science fair projects show the creativity of a student and establish what the student has learned from the class.	Optional	Competitive science fair projects might place excessive pressure on the student.	Checked	Unchecked	Unchecked	Checked	Unchecked	Unchecked	Unchecked	Checked	Unchecked	Unchecked		Unchecked	Unchecked	Unchecked	Checked	Unchecked	Unchecked	Unchecked	Checked	Unchecked	Unchecked		Unchecked	Unchecked	Unchecked	Checked	Unchecked	Unchecked	Unchecked	Unchecked	Checked	Unchecked	Unchecked
347	10th	Female	Asian		No	Checked	Unchecked	Unchecked	Unchecked	Individual	Yes	Optional	Because some students just do it because it's needed, and it's extra work. I lean more on optional is because students that I know actually don't take honors because it has science fair as an aspect of it. But I do see why they put science fair because it expands a student's leaning and curiosity.	Optional	Because some want it to be but some don't. It's based on the people you know.	Checked	Checked	Unchecked	Checked	Unchecked	Unchecked	Unchecked	Checked	Unchecked	Unchecked		Checked	Checked	Unchecked	Checked	Unchecked	Unchecked	Unchecked	Checked	Unchecked	Unchecked		Unchecked	Unchecked	Unchecked	Checked	Unchecked	Checked	Checked	Unchecked	Unchecked	Unchecked	Unchecked
348	10th	Female	Asian		Yes	Checked	Unchecked	Unchecked	Unchecked	Team	Yes	Optional		Required		Checked	Checked	Checked	Checked	Checked	Checked	Checked	Checked	Checked	Unchecked		Unchecked	Unchecked	Unchecked	Unchecked	Checked	Unchecked	Unchecked	Unchecked	Unchecked	Unchecked		Unchecked	Unchecked	Checked	Unchecked	Unchecked	Checked	Unchecked	Unchecked	Checked	Unchecked	Unchecked
349	11th	Female	American Indian or Alaska Native		Yes	Checked	Unchecked	Unchecked	Unchecked	Individual	Yes	Optional	Excess pressure, especially during what are tenably the highest-pressure years of high school (i.e. junior and senior year), incites gratuitous anxiety within students who fulfill the criterion.	Optional	Competitive environments are not necessarily suitable for all children, and may educe disquiet within students sans the need to do so.	Checked	Checked	Checked	Unchecked	Unchecked	Checked	Unchecked	Checked	Checked	Unchecked		Unchecked	Unchecked	Unchecked	Unchecked	Unchecked	Unchecked	Unchecked	Unchecked	Unchecked	Checked	Nobody.	Unchecked	Checked	Unchecked	Unchecked	Unchecked	Unchecked	Checked	Checked	Unchecked	Unchecked	Unchecked
350	10th	Female	Hispanic or Latino		No	Checked	Unchecked	Unchecked	Unchecked	Individual	No, but I did a science fair project to satisfy a school project requirement.	Optional		Optional		Checked	Checked	Checked	Checked	Checked	Checked	Checked	Checked	Checked	Unchecked		Checked	Checked	Unchecked	Checked	Checked	Unchecked	Unchecked	Unchecked	Unchecked	Unchecked		Unchecked	Unchecked	Unchecked	Checked	Checked	Checked	Checked	Checked	Checked	Unchecked	Unchecked
351	9th	Male	White		No	Unchecked	Checked	Unchecked	Unchecked	Individual	Yes	Optional	Only kids who are really interested should be doing, thyey shouldn't waste resources on kids who don't even want to do it.	Required		Checked	Checked	Checked	Checked	Checked	Unchecked	Unchecked	Checked	Checked	Unchecked		Checked	Unchecked	Unchecked	Unchecked	Checked	Unchecked	Unchecked	Unchecked	Unchecked	Unchecked		Unchecked	Checked	Checked	Unchecked	Unchecked	Checked	Unchecked	Checked	Checked	Unchecked	Unchecked
352	12th	Female	White		Yes	Checked	Unchecked	Unchecked	Checked	Individual	Yes	Optional		Optional		Checked	Unchecked	Checked	Checked	Checked	Checked	Checked	Checked	Checked	Unchecked		Unchecked	Unchecked	Unchecked	Unchecked	Unchecked	Unchecked	Checked	Checked	Unchecked	Unchecked		Checked	Unchecked	Unchecked	Unchecked	Unchecked	Unchecked	Unchecked	Unchecked	Unchecked	Unchecked	Unchecked
353	12th	Female	Hispanic or Latino		No	Checked	Unchecked	Unchecked	Unchecked	Individual	No, but I did a science fair project to satisfy a school project requirement.	Required	It helps people find out new things, I had fun with it	Optional	They should only compete if they want to, sometimes they should present if recommend but it is okay if they don't want to compete	Unchecked	Unchecked	Unchecked	Checked	Unchecked	Checked	Unchecked	Checked	Checked	Unchecked		Unchecked	Unchecked	Unchecked	Unchecked	Unchecked	Unchecked	Unchecked	Checked	Unchecked	Unchecked		Checked	Unchecked	Unchecked	Unchecked	Unchecked	Unchecked	Unchecked	Unchecked	Unchecked	Unchecked	Unchecked
354	12th	Female	Hispanic or Latino		No	Checked	Unchecked	Unchecked	Unchecked	Individual	No, but I did a science fair project to satisfy a school project requirement.	Required	It helps people find out new things, I had fun with it	Optional	They should only compete if they want to, sometimes they should present if recommend but it is okay if they don't want to compete	Unchecked	Unchecked	Unchecked	Checked	Unchecked	Checked	Unchecked	Checked	Checked	Unchecked		Unchecked	Unchecked	Unchecked	Unchecked	Unchecked	Unchecked	Unchecked	Checked	Unchecked	Unchecked		Checked	Unchecked	Unchecked	Unchecked	Unchecked	Unchecked	Unchecked	Unchecked	Unchecked	Unchecked	Unchecked
355	12th	Male	White		No	Checked	Unchecked	Unchecked	Checked	Individual	Yes	Required	Because it taught me to be comfortable with presenting. Also I learned that snowmobiling doesn't have to just be a hobby, it can be a career. So I learned that anything that you are passionate about can be scientifically tested.	Optional	Not all kids should be forced to compete.	Checked	Unchecked	Checked	Checked	Checked	Checked	Unchecked	Checked	Checked	Unchecked		Unchecked	Unchecked	Unchecked	Unchecked	Unchecked	Unchecked	Unchecked	Checked	Checked	Unchecked		Unchecked	Unchecked	Unchecked	Checked	Unchecked	Checked	Unchecked	Unchecked	Checked	Unchecked	Unchecked
356	9th	Female	Hispanic or Latino		No	Checked	Unchecked	Checked	Unchecked	Individual	Yes	Optional	They forced me to, k thanks bye.	Optional	It shouldn't be a requirement. thank you for coming to my TED TALK	Checked	Checked	Checked	Checked	Unchecked	Checked	Checked	Checked	Checked	Unchecked		Checked	Unchecked	Unchecked	Checked	Unchecked	Unchecked	Unchecked	Unchecked	Unchecked	Unchecked		Unchecked	Checked	Unchecked	Checked	Unchecked	Checked	Unchecked	Unchecked	Checked	Unchecked	Unchecked
357	9th	Female	Asian		No	Unchecked	Unchecked	Checked	Unchecked	Individual	No	Required	Its a good experience	Optional	Some people may not like the interview portion although, it may build fundamental skills.	Checked	Checked	Checked	Checked	Checked	Checked	Checked	Checked	Unchecked	Unchecked		Checked	Checked	Unchecked	Unchecked	Unchecked	Unchecked	Unchecked	Unchecked	Unchecked	Unchecked		Unchecked	Unchecked	Checked	Unchecked	Unchecked	Checked	Unchecked	Unchecked	Checked	Unchecked	Unchecked
358	11th	Female	White		Yes	Unchecked	Checked	Checked	Unchecked	Individual	No	Optional	They are so much work that if they are required they make students hate science.	Optional	Competition is stressful and requires extra effort that will only be put in by someone who chooses to participate.	Checked	Checked	Checked	Checked	Checked	Checked	Unchecked	Checked	Checked	Unchecked		Checked	Unchecked	Unchecked	Checked	Unchecked	Checked	Unchecked	Unchecked	Checked	Unchecked		Unchecked	Unchecked	Checked	Unchecked	Unchecked	Checked	Unchecked	Unchecked	Checked	Unchecked	Checked	Mentorship is an important part of science at every level
359	9th	Female	Black or African American		No	Checked	Unchecked	Unchecked	Unchecked	Team	Yes	Optional	People will do an experiment about something they are really passionate about and really put in a lot of effort, not just for a grade.	Optional	It isn't right to force someone to compete in something, if someone wants to compete and someone else doesn't, it wouldn't be fair if the person that didn't want to compete wins.	Checked	Checked	Unchecked	Checked	Unchecked	Unchecked	Unchecked	Checked	Checked	Unchecked		Unchecked	Unchecked	Unchecked	Checked	Unchecked	Unchecked	Unchecked	Checked	Unchecked	Unchecked		Unchecked	Unchecked	Checked	Unchecked	Unchecked	Unchecked	Unchecked	Unchecked	Checked	Unchecked	Unchecked
360	11th	Female	Asian		Yes	Unchecked	Unchecked	Checked	Checked	Individual	No	Optional		Optional		Checked	Checked	Checked	Checked	Unchecked	Checked	Checked	Checked	Checked	Unchecked		Checked	Unchecked	Unchecked	Unchecked	Unchecked	Checked	Unchecked	Unchecked	Unchecked	Unchecked		Unchecked	Unchecked	Unchecked	Unchecked	Unchecked	Checked	Unchecked	Unchecked	Checked	Unchecked	Unchecked
361	9th	Male	Asian		No	Unchecked	Checked	Checked	Checked	Individual	Yes	Required	Science fair educates students on a variety of useful topics, such as research, but also encourages creativity in both experimental design and display.	Optional	Some students don't wish to participate in science fair competitions. Everyone learns something by participating in science fair, regardless of whether or not one chooses to compete with others.	Checked	Checked	Checked	Checked	Checked	Checked	Checked	Checked	Checked	Unchecked		Checked	Unchecked	Unchecked	Checked	Checked	Unchecked	Unchecked	Checked	Unchecked	Unchecked		Unchecked	Checked	Checked	Unchecked	Unchecked	Checked	Unchecked	Unchecked	Checked	Unchecked	Unchecked
362	9th	Female	White		No	Checked	Unchecked	Checked	Checked	Individual	Yes	Optional	I think it should be optional because some students are very busy, and they can get very stressed from a required science fair project.	Optional	Even though a students project might be amazing, it can cause stress if they do not want to do science fair and are required to. G	Unchecked	Unchecked	Unchecked	Checked	Checked	Checked	Unchecked	Checked	Checked	Unchecked		Unchecked	Unchecked	Unchecked	Checked	Unchecked	Unchecked	Unchecked	Unchecked	Unchecked	Unchecked		Unchecked	Unchecked	Checked	Unchecked	Unchecked	Checked	Unchecked	Checked	Checked	Unchecked	Unchecked
363	10th	Female	Asian		No	Checked	Unchecked	Checked	Checked	Individual	Yes	Optional				Checked	Checked	Checked	Checked	Checked	Checked	Checked	Checked	Checked	Unchecked		Checked	Unchecked	Unchecked	Checked	Checked	Unchecked	Unchecked	Checked	Unchecked	Unchecked		Checked	Checked	Checked	Checked	Checked	Checked	Unchecked	Unchecked	Unchecked	Unchecked	Unchecked
364	11th	Male	Asian		No	Checked	Unchecked	Checked	Checked	Individual	Yes	Required		Optional		Unchecked	Unchecked	Unchecked	Checked	Unchecked	Unchecked	Unchecked	Checked	Checked	Unchecked		Checked	Unchecked	Unchecked	Unchecked	Unchecked	Checked	Unchecked	Unchecked	Unchecked	Unchecked		Unchecked	Unchecked	Checked	Checked	Unchecked	Checked	Unchecked	Checked	Checked	Unchecked	Unchecked
365	10th	Female	Hispanic or Latino		Yes	Checked	Unchecked	Checked	Checked	Individual	Yes	Optional	I think science fair should be optional because not a lot of people want to pursue in science.	Optional	Yes I do think it should be optional because that would be the whole point.	Checked	Checked	Checked	Checked	Checked	Checked	Checked	Checked	Checked	Unchecked		Checked	Unchecked	Unchecked	Checked	Unchecked	Unchecked	Unchecked	Unchecked	Unchecked	Unchecked		Unchecked	Unchecked	Unchecked	Checked	Unchecked	Unchecked	Unchecked	Unchecked	Unchecked	Unchecked	Unchecked
366	11th	Female	Asian		No	Unchecked	Checked	Checked	Checked	Team	No	Required	Sadly, not many people has the motivation to do more work, much less conduct a whole scientific research/experiment, but science fair is so awarding with experience and education that I feel it's a shame to miss out on such a great opportunity.	Optional	I think in the end, the experience and new love for science is more rewarding than being sad for not placing. If students feel they wish to challenge a higher level, they are more than welcome too! I'm sure with the commitment from school sponsors students are able to realize their opportunities.	Checked	Checked	Checked	Checked	Checked	Unchecked	Unchecked	Checked	Checked	Unchecked		Unchecked	Unchecked	Unchecked	Checked	Checked	Unchecked	Unchecked	Unchecked	Unchecked	Unchecked		Checked	Checked	Checked	Checked	Checked	Checked	Checked	Checked	Checked	Checked	Unchecked
367	11th		White		Yes	Checked	Checked	Checked	Checked	Individual	No, but I did a science fair project to satisfy a school project requirement.	Optional	I think it helps set those students that do participate in science fair apart from their peers, although it is a great experience.	Optional	I think it helps set those students that do participate in science fair apart from their peers, although it is a great experience.	Checked	Unchecked	Unchecked	Checked	Unchecked	Checked	Checked	Checked	Checked	Unchecked		Checked	Unchecked	Unchecked	Unchecked	Unchecked	Checked	Unchecked	Checked	Checked	Unchecked		Unchecked	Unchecked	Unchecked	Unchecked	Unchecked	Checked	Unchecked	Unchecked	Checked	Unchecked	Unchecked
368	11th	Female	White		No	Unchecked	Unchecked	Checked	Checked	Individual	No	Optional	students shouldn't be forced into doing something if they are not motivated to. This will not result in good performance.	Optional	same reason	Checked	Checked	Unchecked	Checked	Checked	Checked	Checked	Checked	Checked	Unchecked		Unchecked	Unchecked	Unchecked	Checked	Unchecked	Checked	Checked	Checked	Checked	Unchecked		Unchecked	Unchecked	Checked	Checked	Unchecked	Checked	Unchecked	Unchecked	Checked	Unchecked	Unchecked
369	10th	Female	Hispanic or Latino		Yes	Checked	Checked	Checked	Checked	Team	Yes	Optional	If required, most students do not put in any effort since it is not something they genuinely want to do.	Required	Students who do not want to participate will not try.	Unchecked	Unchecked	Unchecked	Checked	Unchecked	Checked	Unchecked	Checked	Checked	Unchecked		Unchecked	Unchecked	Unchecked	Checked	Unchecked	Unchecked	Unchecked	Checked	Unchecked	Unchecked		Unchecked	Unchecked	Checked	Unchecked	Unchecked	Unchecked	Unchecked	Unchecked	Checked	Unchecked	Unchecked
370	11th	Female	Asian		Yes	Unchecked	Checked	Checked	Checked	Individual	No, but I did a science fair project to satisfy a school project requirement.	Required		Optional		Unchecked	Unchecked	Unchecked	Checked	Unchecked	Checked	Unchecked	Checked	Checked	Unchecked		Unchecked	Unchecked	Unchecked	Checked	Unchecked	Unchecked	Unchecked	Checked	Unchecked	Unchecked		Unchecked	Checked	Unchecked	Unchecked	Unchecked	Unchecked	Unchecked	Unchecked	Unchecked	Unchecked	Unchecked
371	9th	Female	Hispanic or Latino		No	Checked	Checked	Checked	Checked	Individual	No	Optional	I'd rather have a passion for something hat can benefit me more than something that I wouldn't love to do and feel it's forced	Required	I feel like if you do a project and don't want to compete, then it's for nothing, I think it really pushes us but in the ways we feel grateful at the end of it all	Checked	Checked	Unchecked	Checked	Checked	Checked	Checked	Checked	Checked	Unchecked		Checked	Unchecked	Unchecked	Checked	Unchecked	Unchecked	Unchecked	Unchecked	Unchecked	Unchecked		Unchecked	Unchecked	Unchecked	Unchecked	Unchecked	Unchecked	Checked	Unchecked	Checked	Unchecked	Unchecked
372	10th	Male	White		Yes	Unchecked	Checked	Checked	Checked	Individual	No	Optional	When it is required, projects lose their quality, but when it's voluntary, the projects are better because the student enjoys the research and is more passionate.	Optional	The competition is more competitive when people are passionate about their research.	Checked	Unchecked	Checked	Checked	Checked	Checked	Unchecked	Checked	Unchecked	Checked	YouTube video	Checked	Unchecked	Unchecked	Checked	Unchecked	Unchecked	Unchecked	Checked	Unchecked	Checked	YouTube video	Unchecked	Unchecked	Checked	Unchecked	Unchecked	Checked	Unchecked	Unchecked	Checked	Unchecked	Checked	Fine tuning poster board after it is designed
373	11th	Female	Black or African American		Yes	Unchecked	Checked	Unchecked	Unchecked	Individual	No, but I did a science fair project to satisfy a school project requirement.	Optional	Optional bc if the student isn't working from a point of genuine interest, the originality of the project will gradually be lost.	Optional	If a student has other commitments and doesn't want to compete, they shouldn't be required to	Checked	Checked	Checked	Checked	Checked	Checked	Unchecked	Checked	Checked	Unchecked		Unchecked	Unchecked	Unchecked	Unchecked	Unchecked	Checked	Unchecked	Checked	Checked	Unchecked		Unchecked	Unchecked	Checked	Unchecked	Unchecked	Checked	Unchecked	Unchecked	Checked	Unchecked	Unchecked
374	12th	Female	Hispanic or Latino		Yes	Checked	Checked	Checked	Checked	Individual	Yes	Optional	I believe that you should never force anyone to do anything, people have different passions and for some science isn't a passion	Optional	I think it takes presentation time away from the people that actually did work hard on their projects and ultimately wastes the time of the judges and other students participating.	Unchecked	Unchecked	Unchecked	Checked	Unchecked	Checked	Unchecked	Checked	Checked	Checked	other available resources for information	Unchecked	Unchecked	Checked	Checked	Unchecked	Checked	Unchecked	Unchecked	Unchecked	Unchecked		Unchecked	Unchecked	Checked	Unchecked	Unchecked	Checked	Unchecked	Unchecked	Unchecked	Unchecked	Unchecked
375	11th	Female	Asian		No	Checked	Checked	Checked	Checked	Individual	No	Optional	I think if people are not interested, they will not put any effort into the project making the overall experience for the people that do want to be there worse.	Required	I think that the actual projects are the easiest way to express the idea of their experiment	Checked	Checked	Checked	Checked	Checked	Unchecked	Unchecked	Checked	Checked	Unchecked		Checked	Unchecked	Unchecked	Checked	Unchecked	Unchecked	Unchecked	Checked	Unchecked	Unchecked		Unchecked	Checked	Unchecked	Checked	Unchecked	Checked	Checked	Unchecked	Checked	Unchecked	Unchecked
376	12th	Female	White		No	Checked	Checked	Checked	Checked	Team	Yes	Optional	Because it puts extra stress on the people that didn't have that much time to do it starting out. It also conflicts with many different things	Optional	Same as 7	Checked	Checked	Checked	Checked	Checked	Checked	Checked	Checked	Checked	Unchecked		Unchecked	Unchecked	Unchecked	Checked	Checked	Unchecked	Unchecked	Checked	Checked	Unchecked		Checked	Checked	Checked	Checked	Checked	Checked	Checked	Checked	Checked	Unchecked	Unchecked
377	11th	Male	Hispanic or Latino		No	Checked	Checked	Checked	Checked	Individual	No, but I did a science fair project to satisfy a school project requirement.	Optional	Not everyone is interested in science fair, and has other interests.	Required	Because if it's for competition, you have to do it to make your school better.	Checked	Checked	Checked	Checked	Checked	Checked	Checked	Checked	Checked	Unchecked		Unchecked	Unchecked	Unchecked	Checked	Checked	Checked	Unchecked	Checked	Checked	Unchecked		Unchecked	Checked	Unchecked	Unchecked	Unchecked	Unchecked	Unchecked	Unchecked	Checked	Unchecked	Unchecked
378	10th	Male	Asian		Yes	Checked	Unchecked	Checked	Checked	Individual	No	Required	Science is a derivative basis for understanding the world we live in	Optional	I see doing research is a way to distinguish competitive students	Checked	Unchecked	Unchecked	Checked	Unchecked	Checked	Unchecked	Checked	Unchecked	Unchecked		Unchecked	Unchecked	Unchecked	Unchecked	Unchecked	Unchecked	Unchecked	Checked	Unchecked	Unchecked		Unchecked	Checked	Checked	Unchecked	Unchecked	Unchecked	Unchecked	Unchecked	Unchecked	Unchecked	Unchecked
379	9th	Female	Asian		No	Unchecked	Unchecked	Checked	Checked	Individual	No	Optional	If people get forced to do science fair, then the fun in it will be forgotten and it will become more of a chore.	Optional	Some people don't care much about prizes or presenting, they just want to find the answer to their scientific question.	Unchecked	Unchecked	Unchecked	Checked	Unchecked	Checked	Unchecked	Checked	Checked	Unchecked		Unchecked	Unchecked	Unchecked	Checked	Unchecked	Unchecked	Unchecked	Unchecked	Unchecked	Unchecked		Unchecked	Unchecked	Unchecked	Unchecked	Unchecked	Unchecked	Unchecked	Unchecked	Checked	Unchecked	Unchecked
380	11th	Female	Hispanic or Latino		Yes	Checked	Checked	Checked	Checked	Team	No, but I did a science fair project to satisfy a school project requirement.	Optional	People will do their science fair project, not because it's mandatory, but because it is something the students are actually interested in or passionate about.	Optional	People will do their science fair project, not because it's mandatory, but because it is something the students are actually interested in or passionate about.	Checked	Checked	Checked	Checked	Checked	Checked	Unchecked	Checked	Checked	Unchecked		Unchecked	Unchecked	Unchecked	Checked	Unchecked	Checked	Unchecked	Checked	Checked	Unchecked		Checked	Checked	Checked	Checked	Checked	Checked	Checked	Checked	Checked	Unchecked	Unchecked
381	9th	Female	White		No	Checked	Checked	Unchecked	Unchecked	Team	Yes	Required	Well I think they should be mandatory but be able to pick any project that we would like to do not a project that the teachers say yes we can do it or no	Optional	Some people get anxiety talking to people and it should be optional if they want to go somewhere or no	Checked	Checked	Checked	Unchecked	Checked	Unchecked	Unchecked	Checked	Checked	Unchecked		Unchecked	Checked	Unchecked	Unchecked	Unchecked	Unchecked	Unchecked	Checked	Unchecked	Unchecked		Unchecked	Unchecked	Checked	Checked	Unchecked	Checked	Unchecked	Unchecked	Checked	Unchecked	Unchecked
382	9th	Female	Hispanic or Latino		No	Checked	Checked	Unchecked	Unchecked	Team	Yes	Required	It is a fun way to get active with your school	Optional	Not everyone can travel	Checked	Checked	Checked	Unchecked	Unchecked	Unchecked	Unchecked	Unchecked	Unchecked	Unchecked		Unchecked	Checked	Unchecked	Unchecked	Unchecked	Unchecked	Unchecked	Unchecked	Unchecked	Unchecked		Unchecked	Unchecked	Checked	Unchecked	Unchecked	Unchecked	Checked	Unchecked	Checked	Unchecked	Unchecked
383						Unchecked	Unchecked	Unchecked	Unchecked							Unchecked	Unchecked	Unchecked	Unchecked	Unchecked	Unchecked	Unchecked	Unchecked	Unchecked	Unchecked		Unchecked	Unchecked	Unchecked	Unchecked	Unchecked	Unchecked	Unchecked	Unchecked	Unchecked	Unchecked		Unchecked	Unchecked	Unchecked	Unchecked	Unchecked	Unchecked	Unchecked	Unchecked	Unchecked	Unchecked	Unchecked
384	9th	Female	White		No	Checked	Checked	Unchecked	Unchecked	Team	Yes	Required	But be able to do any project you want	Optional	Just on the fact that you might or might not want to	Checked	Checked	Unchecked	Unchecked	Checked	Unchecked	Unchecked	Checked	Checked	Unchecked		Unchecked	Checked	Unchecked	Unchecked	Unchecked	Unchecked	Unchecked	Checked	Unchecked	Unchecked		Unchecked	Unchecked	Checked	Unchecked	Unchecked	Checked	Unchecked	Unchecked	Checked	Unchecked	Unchecked
385	9th	Male	White		No	Checked	Checked	Checked	Checked	Individual	No	Required	1. Teaches responsibility on projects. 2. Teaches students how to conduct experiments at a lower level. 3. When you go to college level classes already having the experience will help on future projects.	Optional	1. Competition is for fun. 2. The student should have rights to not be forced to play in a competition, if they do, great! However, if they don't want to they should not have to.	Checked	Unchecked	Unchecked	Unchecked	Unchecked	Checked	Unchecked	Checked	Checked	Checked	Experienced FREE mentors and people in the profession you're working on.	Checked	Unchecked	Unchecked	Unchecked	Unchecked	Unchecked	Unchecked	Checked	Checked	Checked	Professional beekeepers.	Unchecked	Checked	Unchecked	Unchecked	Unchecked	Unchecked	Unchecked	Unchecked	Checked	Unchecked	Unchecked
386	11th	Male	White		No	Unchecked	Unchecked	Checked	Checked	Individual	No	Optional	I think that many people can get overwhelmed when they are forced to do a project and will often rush to do it. This makes people lose interest in the sciences and is not a good approach.	Optional	For the reasons previously stated I think that competition science fair should be optional.	Checked	Checked	Checked	Checked	Checked	Checked	Checked	Checked	Checked	Unchecked		Unchecked	Unchecked	Unchecked	Checked	Unchecked	Unchecked	Unchecked	Unchecked	Unchecked	Unchecked		Unchecked	Checked	Checked	Unchecked	Unchecked	Checked	Checked	Unchecked	Unchecked	Unchecked	Unchecked
387	10th	Male	White		Yes	Checked	Unchecked	Checked	Checked	Individual	Yes	Required	Good learning experience	Optional	Science fair takes s lot of and can be difficult	Checked	Checked	Checked	Checked	Checked	Checked	Unchecked	Checked	Checked	Unchecked		Checked	Unchecked	Unchecked	Unchecked	Unchecked	Unchecked	Unchecked	Checked	Checked	Unchecked		Unchecked	Unchecked	Checked	Unchecked	Unchecked	Checked	Unchecked	Unchecked	Checked	Unchecked	Unchecked
388						Unchecked	Unchecked	Unchecked	Unchecked							Unchecked	Unchecked	Unchecked	Unchecked	Unchecked	Unchecked	Unchecked	Unchecked	Unchecked	Unchecked		Unchecked	Unchecked	Unchecked	Unchecked	Unchecked	Unchecked	Unchecked	Unchecked	Unchecked	Unchecked		Unchecked	Unchecked	Unchecked	Unchecked	Unchecked	Unchecked	Unchecked	Unchecked	Unchecked	Unchecked	Unchecked
389	9th	Male	Asian		No	Checked	Unchecked	Unchecked	Unchecked	Individual	Yes	Optional	Too much pressure and work. High school students have many things to do.	Optional		Checked	Checked	Checked	Checked	Checked	Checked	Checked	Checked	Checked	Unchecked		Checked	Checked	Checked	Unchecked	Unchecked	Unchecked	Unchecked	Unchecked	Unchecked	Unchecked		Unchecked	Unchecked	Unchecked	Unchecked	Unchecked	Unchecked	Unchecked	Unchecked	Unchecked	Unchecked	Unchecked
390	11th	Female	Hispanic or Latino		Yes	Unchecked	Unchecked	Checked	Checked	Individual	No	Required	Young people are not taught to visualize process as a means of producing a result or answering a question. Similarly, they are not well informed in the means of going about solutions to real world issues. A project satisfies this the way traditional education cannot.	Optional	Showcasing and competing are different things. Competition is the best way to show how strategy and salesmanship intermingle with Research but are not necessarily the way to teach presentation.	Checked	Checked	Checked	Checked	Checked	Checked	Checked	Checked	Checked	Checked	Professionals in non-STEM fields	Unchecked	Unchecked	Unchecked	Unchecked	Unchecked	Checked	Unchecked	Checked	Checked	Unchecked		Unchecked	Unchecked	Checked	Checked	Unchecked	Checked	Unchecked	Unchecked	Checked	Unchecked	Unchecked
391	11th	Male	Asian		No	Checked	Unchecked	Checked	Checked	Individual	Yes	Required		Required		Unchecked	Unchecked	Unchecked	Unchecked	Unchecked	Checked	Unchecked	Unchecked	Unchecked	Unchecked		Unchecked	Unchecked	Unchecked	Unchecked	Unchecked	Checked	Unchecked	Unchecked	Unchecked	Unchecked		Unchecked	Unchecked	Unchecked	Unchecked	Checked	Unchecked	Unchecked	Unchecked	Unchecked	Unchecked	Unchecked
392	10th	Female	White		Yes	Checked	Unchecked	Unchecked	Unchecked	Team	Yes	Optional	The presentation is unnecessary.	Optional	It is not necessary for the projects to go to a competition.	Checked	Checked	Checked	Checked	Unchecked	Checked	Unchecked	Checked	Checked	Unchecked		Unchecked	Unchecked	Unchecked	Unchecked	Unchecked	Unchecked	Unchecked	Checked	Unchecked	Unchecked		Unchecked	Unchecked	Unchecked	Unchecked	Unchecked	Checked	Unchecked	Unchecked	Checked	Unchecked	Unchecked
393	9th	Female	White		No	Checked	Unchecked	Checked	Unchecked	Individual	Yes	Optional		Optional		Checked	Unchecked	Unchecked	Unchecked	Checked	Checked	Unchecked	Checked	Unchecked	Unchecked		Checked	Unchecked	Unchecked	Unchecked	Unchecked	Unchecked	Unchecked	Unchecked	Unchecked	Unchecked		Unchecked	Unchecked	Unchecked	Checked	Unchecked	Unchecked	Checked	Unchecked	Unchecked	Unchecked	Unchecked
394	9th	Female	Hispanic or Latino		No	Unchecked	Unchecked	Unchecked	Unchecked	Individual	Yes	Required	Students should be required to do a science fair project because it helps students make important decisions individuals by letting them pick a topic that he/she will be dedicating their time and effort to for almost an entire school year.	Optional	To me personally, I don't see the interest or engaging aspect of science projects, so I don't see the point of listening to other people's science fair projects.	Unchecked	Checked	Unchecked	Checked	Unchecked	Checked	Unchecked	Checked	Checked	Unchecked		Unchecked	Unchecked	Unchecked	Checked	Unchecked	Unchecked	Unchecked	Checked	Checked	Unchecked		Unchecked	Unchecked	Unchecked	Unchecked	Unchecked	Unchecked	Unchecked	Unchecked	Unchecked	Unchecked	Unchecked
395	9th	Male	Asian		No	Checked	Unchecked	Unchecked	Unchecked	Individual	Yes	Required	It is a good science experience for yourself, and for other people. It is a good way to learn other fields of science.	Optional	Not everyone wants to compete. They just are not as interested as other people, and I feel that they should just have that option.	Checked	Checked	Unchecked	Checked	Checked	Unchecked	Unchecked	Checked	Checked	Unchecked		Unchecked	Checked	Unchecked	Unchecked	Unchecked	Unchecked	Unchecked	Unchecked	Unchecked	Unchecked		Checked	Checked	Checked	Unchecked	Unchecked	Unchecked	Unchecked	Unchecked	Unchecked	Unchecked	Unchecked
396	9th	Female	Asian		Yes	Unchecked	Checked	Checked	Checked	Individual	No, but I did a science fair project to satisfy a school project requirement.	Optional		Optional		Checked	Checked	Checked	Checked	Checked	Checked	Unchecked	Checked	Checked	Unchecked		Checked	Unchecked	Unchecked	Checked	Unchecked	Unchecked	Unchecked	Unchecked	Unchecked	Unchecked		Unchecked	Unchecked	Checked	Unchecked	Unchecked	Checked	Unchecked	Unchecked	Checked	Unchecked	Unchecked
397	10th	Male	White		Yes	Checked	Unchecked	Checked	Checked	Individual	Yes	Optional	I believe that science fair is an extracurricular activity. As much as I enjoy science fair, I feel like it should not be a requirement for everybody.	Optional	Somebody should not be required to compete in a competition.	Checked	Unchecked	Checked	Checked	Unchecked	Checked	Checked	Checked	Checked	Unchecked		Checked	Unchecked	Unchecked	Checked	Unchecked	Checked	Unchecked	Checked	Unchecked	Unchecked		Unchecked	Checked	Checked	Unchecked	Unchecked	Checked	Checked	Unchecked	Checked	Unchecked	Unchecked
[truncated: 49 more columns]
